# Supplementary material for: Optimizing drug–target interaction prediction based on random walk on heterogeneous networks
Source: J Cheminform. 2015 Aug 19;7:40. doi: 10.1186/s13321-015-0089-z (PMC4540752; doi:10.1186/s13321-015-0089-z)
Supplement: Additional file 2: — Four Drug–Drug similarity matrices. [file 13321_2015_89_MOESM2_ESM.xlsx]

## Sheet: ROCS
	abacavir	acamprosate	acarbose	acebutolol	acetaminophen	acetazolamide	acitretin	adapalene	adefovir_dipivoxil	adenosine	albendazole	alclometasone	alendronate	alfentanil	alfuzosin	aliskiren	allopurinol	almotriptan	alosetron	alprazolam	alvimopan	amantadine	ambenonium	amcinonide	amifostine	amikacin	amiloride	aminoglutethimide	aminophylline	amiodarone	amitriptyline	amlodipine	amoxapine	amoxicillin	amphetamine	amphotericin_b	ampicillin	amprenavir	amrinone	amsacrine	amyl_nitrite	anagrelide	anastrozole	apomorphine	apraclonidine	aprepitant	argatroban	aripiprazole	atazanavir
abacavir	2	0.69	0.61	0.92	0.83	0.88	0.77	0.66	1.09	1.31	0.99	1.06	0.74	0.91	0.94	0.68	0.81	1	0.96	0.82	0.8	0.56	0.58	0.74	0.76	0.67	0.95	0.93	0.89	0.83	0.72	0.77	0.83	0.86	0.66	0.36	0.81	0.74	0.98	0.82	0.53	0.93	0.82	1	0.94	0.67	0.64	0.62	0.93
acamprosate	0.69	2	0.37	0.74	1.19	1.28	0.57	0.47	0.86	0.82	0.81	0.77	0.97	0.86	0.65	0.51	0.88	0.63	0.68	0.69	0.52	0.71	0.49	0.53	1.37	0.39	0.94	0.79	0.91	0.54	0.57	0.65	0.61	0.74	0.86	0.23	0.79	0.58	0.97	0.61	0.85	0.83	0.7	0.74	0.91	0.48	0.6	0.49	0.63
acarbose	0.61	0.37	2	0.67	0.34	0.4	0.63	0.64	0.51	0.62	0.51	0.56	0.39	0.47	0.72	0.5	0.32	0.58	0.56	0.51	0.5	0.33	0.67	0.64	0.4	0.72	0.47	0.47	0.38	0.65	0.43	0.53	0.44	0.63	0.32	0.51	0.6	0.62	0.46	0.62	0.24	0.43	0.48	0.51	0.44	0.66	0.57	0.79	0.51
acebutolol	0.92	0.74	0.67	2	0.87	0.9	0.77	0.77	0.86	0.89	1.06	0.86	0.66	0.8	0.86	0.64	0.62	0.82	0.85	0.72	0.68	0.49	0.65	0.76	0.74	0.69	0.85	0.77	0.71	0.82	0.71	0.84	0.78	0.79	0.71	0.32	0.79	0.68	0.77	0.81	0.44	0.81	0.78	0.83	0.8	0.81	0.62	0.79	0.8
acetaminophen	0.83	1.19	0.34	0.87	2	1.21	0.7	0.52	1.09	0.9	0.87	0.92	0.78	1.03	0.68	0.47	1.02	0.64	0.72	0.66	0.51	0.79	0.48	0.52	0.85	0.38	1.18	1.06	1.1	0.59	0.67	0.64	0.73	0.67	1.03	0.15	0.72	0.46	1.06	0.58	0.87	1	0.69	0.89	1.23	0.55	0.47	0.62	0.72
acetazolamide	0.88	1.28	0.4	0.9	1.21	2	0.63	0.53	1.01	0.95	1.1	0.93	0.85	0.93	0.68	0.48	0.99	0.74	0.81	0.8	0.53	0.65	0.54	0.59	1	0.44	1.04	0.85	1.03	0.56	0.69	0.7	0.75	0.79	0.88	0.21	0.87	0.6	0.97	0.69	0.77	0.99	0.78	0.81	0.88	0.56	0.56	0.56	0.77
acitretin	0.77	0.57	0.63	0.77	0.7	0.63	2	0.92	0.76	0.69	0.8	0.77	0.54	0.66	0.96	0.51	0.59	0.77	0.71	0.6	0.72	0.58	0.62	0.72	0.71	0.56	0.75	0.73	0.69	0.77	0.61	0.61	0.58	0.88	0.59	0.37	0.85	0.66	0.74	0.71	0.48	0.76	0.65	0.66	0.78	0.76	0.59	0.8	0.66
adapalene	0.66	0.47	0.64	0.77	0.52	0.53	0.92	2	0.68	0.66	0.74	0.77	0.48	0.5	0.91	0.49	0.43	0.8	0.78	0.61	0.8	0.43	0.68	0.74	0.51	0.7	0.6	0.62	0.49	0.74	0.6	0.68	0.65	0.78	0.43	0.39	0.79	0.71	0.71	0.77	0.32	0.72	0.66	0.64	0.61	0.82	0.65	0.87	0.88
adefovir_dipivoxil	1.09	0.86	0.51	0.86	1.09	1.01	0.76	0.68	2	1.21	0.96	1	0.79	1.05	0.79	0.59	0.95	0.92	0.91	0.82	0.79	0.72	0.52	0.66	0.87	0.56	1.28	1.3	0.93	0.77	0.75	0.76	0.8	0.8	0.88	0.28	0.89	0.61	1.16	0.76	0.68	1.09	0.83	1.03	1.14	0.57	0.62	0.57	0.89
adenosine	1.31	0.82	0.62	0.89	0.9	0.95	0.69	0.66	1.21	2	0.91	1.05	0.77	0.94	0.85	0.67	0.75	0.92	0.94	0.79	0.78	0.62	0.58	0.72	0.81	0.62	1.11	1.07	0.85	0.8	0.79	0.76	0.84	0.83	0.75	0.42	0.87	0.61	1.05	0.85	0.6	0.96	0.9	1.02	0.97	0.58	0.64	0.62	0.92
albendazole	0.99	0.81	0.51	1.06	0.87	1.1	0.8	0.74	0.96	0.91	2	0.89	0.63	0.77	0.84	0.53	0.83	0.82	0.96	0.72	0.79	0.63	0.64	0.64	0.83	0.56	0.98	0.93	1.1	0.73	0.78	0.75	0.75	0.74	0.8	0.28	0.77	0.57	1	0.76	0.6	1.18	0.75	0.86	0.86	0.68	0.59	0.7	0.82
alclometasone	1.06	0.77	0.56	0.86	0.92	0.93	0.77	0.77	1	1.05	0.89	2	0.75	1.06	0.88	0.61	0.84	0.89	0.97	0.98	0.74	0.69	0.64	0.71	0.78	0.57	1.05	0.99	0.86	0.85	0.82	0.79	0.79	0.93	0.71	0.36	1.01	0.78	1.02	0.88	0.54	0.88	0.92	1.06	1.05	0.72	0.72	0.65	1.09
alendronate	0.74	0.97	0.39	0.66	0.78	0.85	0.54	0.48	0.79	0.77	0.63	0.75	2	0.98	0.55	0.57	0.8	0.58	0.65	0.65	0.48	0.74	0.53	0.52	1.04	0.43	0.89	0.8	0.85	0.49	0.71	0.65	0.76	0.67	0.86	0.24	0.7	0.53	0.82	0.57	0.68	0.72	0.66	0.7	0.76	0.42	0.58	0.41	0.7
alfentanil	0.91	0.86	0.47	0.8	1.03	0.93	0.66	0.5	1.05	0.94	0.77	1.06	0.98	2	0.73	0.56	0.96	0.76	0.73	0.78	0.59	0.87	0.46	0.56	0.83	0.51	1.09	0.89	1.1	0.6	0.74	0.74	0.83	0.72	0.92	0.38	0.77	0.56	1.09	0.63	0.72	0.88	0.78	0.93	0.99	0.5	0.52	0.52	0.77
alfuzosin	0.94	0.65	0.72	0.86	0.68	0.68	0.96	0.91	0.79	0.85	0.84	0.88	0.55	0.73	2	0.67	0.75	0.92	0.9	0.84	0.74	0.43	0.75	0.83	0.63	0.71	0.82	0.7	0.73	0.78	0.76	0.69	0.7	0.89	0.54	0.43	0.85	0.8	0.73	0.89	0.38	0.73	0.81	0.75	0.72	0.8	0.68	0.91	0.79
aliskiren	0.68	0.51	0.5	0.64	0.47	0.48	0.51	0.49	0.59	0.67	0.53	0.61	0.57	0.56	0.67	2	0.44	0.66	0.6	0.61	0.56	0.38	0.6	0.64	0.62	0.59	0.56	0.6	0.46	0.56	0.65	0.73	0.66	0.67	0.39	0.37	0.63	0.65	0.54	0.6	0.32	0.5	0.74	0.61	0.57	0.53	0.71	0.52	0.58
allopurinol	0.81	0.88	0.32	0.62	1.02	0.99	0.59	0.43	0.95	0.75	0.83	0.84	0.8	0.96	0.75	0.44	2	0.62	0.76	0.73	0.56	0.9	0.42	0.52	0.72	0.39	1.03	0.82	1.18	0.45	0.71	0.65	0.62	0.58	0.92	0.19	0.62	0.42	0.8	0.58	0.8	0.96	0.58	0.74	0.8	0.38	0.48	0.58	0.63
almotriptan	1	0.63	0.58	0.82	0.64	0.74	0.77	0.8	0.92	0.92	0.82	0.89	0.58	0.76	0.92	0.66	0.62	2	1.02	0.79	0.64	0.61	0.6	0.97	0.64	0.6	0.84	0.82	0.69	0.66	0.73	0.73	0.81	0.84	0.6	0.35	0.9	0.66	0.81	0.83	0.41	0.88	0.73	0.83	0.81	0.67	0.69	0.63	0.94
alosetron	0.96	0.68	0.56	0.85	0.72	0.81	0.71	0.78	0.91	0.94	0.96	0.97	0.65	0.73	0.9	0.6	0.76	1.02	2	0.97	0.74	0.48	0.64	0.81	0.73	0.65	0.87	0.9	0.87	0.79	1.06	0.92	0.95	0.91	0.79	0.34	0.93	0.64	0.83	0.84	0.49	1	0.92	0.91	0.81	0.8	0.74	0.79	1.06
alprazolam	0.82	0.69	0.51	0.72	0.66	0.8	0.6	0.61	0.82	0.79	0.72	0.98	0.65	0.78	0.84	0.61	0.73	0.79	0.97	2	0.7	0.49	0.62	0.76	0.66	0.57	0.84	0.98	0.93	0.69	0.97	0.87	1.03	0.72	0.66	0.26	0.74	0.62	0.86	0.91	0.47	0.76	0.92	0.84	0.92	0.74	0.7	0.63	0.91
alvimopan	0.8	0.52	0.5	0.68	0.51	0.53	0.72	0.8	0.79	0.78	0.79	0.74	0.48	0.59	0.74	0.56	0.56	0.64	0.74	0.7	2	0.46	0.65	0.68	0.59	0.7	0.66	0.72	0.66	0.74	0.75	0.82	0.79	0.81	0.63	0.25	0.8	0.68	0.69	0.83	0.36	0.72	0.78	0.68	0.65	0.57	0.71	0.59	0.84
amantadine	0.56	0.71	0.33	0.49	0.79	0.65	0.58	0.43	0.72	0.62	0.63	0.69	0.74	0.87	0.43	0.38	0.9	0.61	0.48	0.49	0.46	2	0.51	0.51	0.68	0.35	0.83	0.75	1.02	0.44	0.77	0.57	0.67	0.6	1.33	0.2	0.65	0.42	0.76	0.59	0.73	0.88	0.6	0.72	0.89	0.42	0.44	0.57	0.61
ambenonium	0.58	0.49	0.67	0.65	0.48	0.54	0.62	0.68	0.52	0.58	0.64	0.64	0.53	0.46	0.75	0.6	0.42	0.6	0.64	0.62	0.65	0.51	2	0.68	0.56	0.63	0.53	0.6	0.46	0.7	0.7	0.75	0.63	0.72	0.51	0.38	0.73	0.7	0.56	0.7	0.27	0.53	0.65	0.58	0.55	0.83	0.7	0.84	0.58
amcinonide	0.74	0.53	0.64	0.76	0.52	0.59	0.72	0.74	0.66	0.72	0.64	0.71	0.52	0.56	0.83	0.64	0.52	0.97	0.81	0.76	0.68	0.51	0.68	2	0.54	0.72	0.62	0.66	0.56	0.8	0.7	0.69	0.73	0.74	0.47	0.44	0.76	0.79	0.65	0.87	0.32	0.69	0.75	0.65	0.6	0.7	0.74	0.61	0.75
amifostine	0.76	1.37	0.4	0.74	0.85	1	0.71	0.51	0.87	0.81	0.83	0.78	1.04	0.83	0.63	0.62	0.72	0.64	0.73	0.66	0.59	0.68	0.56	0.54	2	0.45	0.87	0.82	0.81	0.66	0.67	0.78	0.79	0.81	0.88	0.24	0.87	0.55	0.86	0.66	0.72	0.78	0.7	0.72	0.91	0.48	0.6	0.54	0.7
amikacin	0.67	0.39	0.72	0.69	0.38	0.44	0.56	0.7	0.56	0.62	0.56	0.57	0.43	0.51	0.71	0.59	0.39	0.6	0.65	0.57	0.7	0.35	0.63	0.72	0.45	2	0.51	0.52	0.41	0.64	0.56	0.64	0.58	0.68	0.35	0.45	0.64	0.72	0.48	0.69	0.26	0.48	0.62	0.55	0.49	0.65	0.67	0.64	0.56
amiloride	0.95	0.94	0.47	0.85	1.18	1.04	0.75	0.6	1.28	1.11	0.98	1.05	0.89	1.09	0.82	0.56	1.03	0.84	0.87	0.84	0.66	0.83	0.53	0.62	0.87	0.51	2	1.07	1	0.69	0.75	0.71	0.81	0.78	0.97	0.3	0.84	0.6	1.03	0.73	0.73	1	0.73	0.93	1.18	0.52	0.58	0.52	0.85
aminoglutethimide	0.93	0.79	0.47	0.77	1.06	0.85	0.73	0.62	1.3	1.07	0.93	0.99	0.8	0.89	0.7	0.6	0.82	0.82	0.9	0.98	0.72	0.75	0.6	0.66	0.82	0.52	1.07	2	0.84	0.76	0.89	0.82	0.83	0.71	0.91	0.27	0.77	0.69	1.13	0.79	0.64	1.09	0.81	0.93	1.14	0.6	0.61	0.55	0.87
aminophylline	0.89	0.91	0.38	0.71	1.1	1.03	0.69	0.49	0.93	0.85	1.1	0.86	0.85	1.1	0.73	0.46	1.18	0.69	0.87	0.93	0.66	1.02	0.46	0.56	0.81	0.41	1	0.84	2	0.59	0.78	0.74	0.74	0.67	0.87	0.21	0.71	0.49	0.89	0.65	0.73	1.07	0.69	0.88	0.93	0.67	0.53	0.62	0.86
amiodarone	0.83	0.54	0.65	0.82	0.59	0.56	0.77	0.74	0.77	0.8	0.73	0.85	0.49	0.6	0.78	0.56	0.45	0.66	0.79	0.69	0.74	0.44	0.7	0.8	0.66	0.64	0.69	0.76	0.59	2	0.77	0.85	0.83	0.78	0.6	0.36	0.8	0.74	0.74	0.96	0.36	0.68	0.85	0.77	0.71	0.8	0.78	0.77	0.77
amitriptyline	0.72	0.57	0.43	0.71	0.67	0.69	0.61	0.6	0.75	0.79	0.78	0.82	0.71	0.74	0.76	0.65	0.71	0.73	1.06	0.97	0.75	0.77	0.7	0.7	0.67	0.56	0.75	0.89	0.78	0.77	2	0.79	1.21	0.68	0.9	0.32	0.7	0.6	0.79	0.89	0.49	0.95	0.82	0.93	0.88	0.61	0.67	0.77	0.94
amlodipine	0.77	0.65	0.53	0.84	0.64	0.7	0.61	0.68	0.76	0.76	0.75	0.79	0.65	0.74	0.69	0.73	0.65	0.73	0.92	0.87	0.82	0.57	0.75	0.69	0.78	0.64	0.71	0.82	0.74	0.85	0.79	2	0.82	0.7	0.75	0.37	0.77	0.74	0.74	0.71	0.39	0.74	0.78	0.78	0.75	0.62	0.82	0.66	0.75
amoxapine	0.83	0.61	0.44	0.78	0.73	0.75	0.58	0.65	0.8	0.84	0.75	0.79	0.76	0.83	0.7	0.66	0.62	0.81	0.95	1.03	0.79	0.67	0.63	0.73	0.79	0.58	0.81	0.83	0.74	0.83	1.21	0.82	2	0.72	0.88	0.27	0.76	0.59	0.84	0.93	0.47	0.83	0.92	0.89	0.82	0.64	0.66	0.63	0.93
amoxicillin	0.86	0.74	0.63	0.79	0.67	0.79	0.88	0.78	0.8	0.83	0.74	0.93	0.67	0.72	0.89	0.67	0.58	0.84	0.91	0.72	0.81	0.6	0.72	0.74	0.81	0.68	0.78	0.71	0.67	0.78	0.68	0.7	0.72	2	0.72	0.39	1.82	0.77	0.74	0.94	0.45	0.77	0.78	0.75	0.73	0.77	0.83	0.83	0.89
amphetamine	0.66	0.86	0.32	0.71	1.03	0.88	0.59	0.43	0.88	0.75	0.8	0.71	0.86	0.92	0.54	0.39	0.92	0.6	0.79	0.66	0.63	1.33	0.51	0.47	0.88	0.35	0.97	0.91	0.87	0.6	0.9	0.75	0.88	0.72	2	0.18	0.79	0.4	0.97	0.55	0.9	0.97	0.65	0.74	1.07	0.38	0.45	0.57	0.79
amphotericin_b	0.36	0.23	0.51	0.32	0.15	0.21	0.37	0.39	0.28	0.42	0.28	0.36	0.24	0.38	0.43	0.37	0.19	0.35	0.34	0.26	0.25	0.2	0.38	0.44	0.24	0.45	0.3	0.27	0.21	0.36	0.32	0.37	0.27	0.39	0.18	2	0.38	0.46	0.25	0.38	0.15	0.26	0.37	0.25	0.23	0.41	0.38	0.41	0.31
ampicillin	0.81	0.79	0.6	0.79	0.72	0.87	0.85	0.79	0.89	0.87	0.77	1.01	0.7	0.77	0.85	0.63	0.62	0.9	0.93	0.74	0.8	0.65	0.73	0.76	0.87	0.64	0.84	0.77	0.71	0.8	0.7	0.77	0.76	1.82	0.79	0.38	2	0.78	0.79	0.97	0.48	0.81	0.83	0.8	0.78	0.78	0.89	0.79	0.92
amprenavir	0.74	0.58	0.62	0.68	0.46	0.6	0.66	0.71	0.61	0.61	0.57	0.78	0.53	0.56	0.8	0.65	0.42	0.66	0.64	0.62	0.68	0.42	0.7	0.79	0.55	0.72	0.6	0.69	0.49	0.74	0.6	0.74	0.59	0.77	0.4	0.46	0.78	2	0.57	0.75	0.31	0.52	0.71	0.58	0.55	0.8	0.74	0.71	0.58
amrinone	0.98	0.97	0.46	0.77	1.06	0.97	0.74	0.71	1.16	1.05	1	1.02	0.82	1.09	0.73	0.54	0.8	0.81	0.83	0.86	0.69	0.76	0.56	0.65	0.86	0.48	1.03	1.13	0.89	0.74	0.79	0.74	0.84	0.74	0.97	0.25	0.79	0.57	2	0.76	0.76	1.28	0.85	1.05	1.06	0.57	0.6	0.62	0.89
amsacrine	0.82	0.61	0.62	0.81	0.58	0.69	0.71	0.77	0.76	0.85	0.76	0.88	0.57	0.63	0.89	0.6	0.58	0.83	0.84	0.91	0.83	0.59	0.7	0.87	0.66	0.69	0.73	0.79	0.65	0.96	0.89	0.71	0.93	0.94	0.55	0.38	0.97	0.75	0.76	2	0.38	0.81	0.82	0.83	0.83	0.81	0.77	0.72	0.82
amyl_nitrite	0.53	0.85	0.24	0.44	0.87	0.77	0.48	0.32	0.68	0.6	0.6	0.54	0.68	0.72	0.38	0.32	0.8	0.41	0.49	0.47	0.36	0.73	0.27	0.32	0.72	0.26	0.73	0.64	0.73	0.36	0.49	0.39	0.47	0.45	0.9	0.15	0.48	0.31	0.76	0.38	2	0.67	0.55	0.53	0.7	0.26	0.29	0.33	0.51
anagrelide	0.93	0.83	0.43	0.81	1	0.99	0.76	0.72	1.09	0.96	1.18	0.88	0.72	0.88	0.73	0.5	0.96	0.88	1	0.76	0.72	0.88	0.53	0.69	0.78	0.48	1	1.09	1.07	0.68	0.95	0.74	0.83	0.77	0.97	0.26	0.81	0.52	1.28	0.81	0.67	2	0.8	1.12	1.16	0.56	0.56	0.73	0.88
anastrozole	0.82	0.7	0.48	0.78	0.69	0.78	0.65	0.66	0.83	0.9	0.75	0.92	0.66	0.78	0.81	0.74	0.58	0.73	0.92	0.92	0.78	0.6	0.65	0.75	0.7	0.62	0.73	0.81	0.69	0.85	0.82	0.78	0.92	0.78	0.65	0.37	0.83	0.71	0.85	0.82	0.55	0.8	2	0.84	0.82	0.6	0.69	0.6	0.84
apomorphine	1	0.74	0.51	0.83	0.89	0.81	0.66	0.64	1.03	1.02	0.86	1.06	0.7	0.93	0.75	0.61	0.74	0.83	0.91	0.84	0.68	0.72	0.58	0.65	0.72	0.55	0.93	0.93	0.88	0.77	0.93	0.78	0.89	0.75	0.74	0.25	0.8	0.58	1.05	0.83	0.53	1.12	0.84	2	0.99	0.65	0.66	0.54	1
apraclonidine	0.94	0.91	0.44	0.8	1.23	0.88	0.78	0.61	1.14	0.97	0.86	1.05	0.76	0.99	0.72	0.57	0.8	0.81	0.81	0.92	0.65	0.89	0.55	0.6	0.91	0.49	1.18	1.14	0.93	0.71	0.88	0.75	0.82	0.73	1.07	0.23	0.78	0.55	1.06	0.83	0.7	1.16	0.82	0.99	2	0.58	0.55	0.56	0.86
aprepitant	0.67	0.48	0.66	0.81	0.55	0.56	0.76	0.82	0.57	0.58	0.68	0.72	0.42	0.5	0.8	0.53	0.38	0.67	0.8	0.74	0.57	0.42	0.83	0.7	0.48	0.65	0.52	0.6	0.67	0.8	0.61	0.62	0.64	0.77	0.38	0.41	0.78	0.8	0.57	0.81	0.26	0.56	0.6	0.65	0.58	2	0.67	0.84	0.8
argatroban	0.64	0.6	0.57	0.62	0.47	0.56	0.59	0.65	0.62	0.64	0.59	0.72	0.58	0.52	0.68	0.71	0.48	0.69	0.74	0.7	0.71	0.44	0.7	0.74	0.6	0.67	0.58	0.61	0.53	0.78	0.67	0.82	0.66	0.83	0.45	0.38	0.89	0.74	0.6	0.77	0.29	0.56	0.69	0.66	0.55	0.67	2	0.71	0.67
aripiprazole	0.62	0.49	0.79	0.79	0.62	0.56	0.8	0.87	0.57	0.62	0.7	0.65	0.41	0.52	0.91	0.52	0.58	0.63	0.79	0.63	0.59	0.57	0.84	0.61	0.54	0.64	0.52	0.55	0.62	0.77	0.77	0.66	0.63	0.83	0.57	0.41	0.79	0.71	0.62	0.72	0.33	0.73	0.6	0.54	0.56	0.84	0.71	2	0.61
atazanavir	0.93	0.63	0.51	0.8	0.72	0.77	0.66	0.88	0.89	0.92	0.82	1.09	0.7	0.77	0.79	0.58	0.63	0.94	1.06	0.91	0.84	0.61	0.58	0.75	0.7	0.56	0.85	0.87	0.86	0.77	0.94	0.75	0.93	0.89	0.79	0.31	0.92	0.58	0.89	0.82	0.51	0.88	0.84	1	0.86	0.8	0.67	0.61	2
atenolol	0.94	0.71	0.63	1.37	0.7	0.81	0.78	0.75	0.88	0.89	0.98	0.92	0.61	0.69	0.84	0.6	0.6	0.8	0.87	0.77	0.76	0.6	0.63	0.69	0.89	0.59	0.83	0.79	0.65	0.81	0.71	0.81	0.73	0.93	0.91	0.35	0.98	0.66	0.95	0.84	0.53	0.77	0.78	0.79	0.79	0.67	0.61	0.84	0.72
atomoxetine	0.82	0.67	0.48	0.9	0.77	0.77	0.66	0.64	0.87	0.9	0.81	0.89	0.83	0.78	0.74	0.63	0.73	0.81	0.91	1.04	0.86	1.01	0.73	0.7	0.83	0.57	0.81	0.87	0.76	0.78	1.29	0.94	1.16	0.98	1.13	0.3	1.07	0.67	0.88	0.85	0.56	0.87	0.87	0.9	0.89	0.71	0.7	0.7	0.92
atorvastatin	0.66	0.42	0.67	0.75	0.41	0.5	0.72	0.78	0.57	0.62	0.58	0.65	0.39	0.53	0.74	0.62	0.38	0.63	0.62	0.63	0.66	0.43	0.67	0.69	0.5	0.72	0.54	0.55	0.45	0.67	0.55	0.79	0.59	0.69	0.4	0.45	0.67	0.81	0.53	0.72	0.29	0.51	0.68	0.56	0.53	0.68	0.66	0.65	0.56
atovaquone	0.9	0.57	0.62	0.8	0.68	0.65	0.66	1.05	0.91	0.85	0.78	0.91	0.56	0.72	0.92	0.6	0.6	0.93	1	0.72	0.73	0.67	0.71	0.83	0.65	0.66	0.75	0.81	0.79	0.79	0.75	0.74	0.85	0.99	0.63	0.33	1.01	0.76	0.8	0.84	0.4	0.79	0.71	0.93	0.74	0.74	0.71	0.78	0.78
atracurium	0.41	0.28	0.53	0.39	0.26	0.28	0.45	0.4	0.34	0.41	0.35	0.4	0.3	0.32	0.53	0.44	0.26	0.42	0.38	0.4	0.38	0.28	0.5	0.47	0.31	0.46	0.29	0.33	0.33	0.43	0.41	0.41	0.42	0.44	0.28	0.51	0.42	0.48	0.38	0.46	0.15	0.36	0.41	0.52	0.36	0.55	0.48	0.57	0.35
atropine	1.03	0.69	0.62	0.83	0.73	0.77	0.83	0.88	1	0.94	0.78	1.2	0.76	0.77	0.82	0.64	0.6	0.98	0.99	0.99	0.86	0.77	0.71	0.78	0.76	0.64	0.88	0.86	0.81	0.8	0.89	0.81	0.93	1.1	0.72	0.38	1.13	0.75	1.07	0.81	0.52	0.79	0.81	0.9	0.96	0.74	0.74	0.87	1.3
azathioprine	0.96	0.85	0.52	0.84	0.74	0.9	0.66	0.62	1.01	1.09	0.91	1.02	0.85	0.87	0.81	0.66	0.81	0.82	0.97	0.91	0.71	0.67	0.65	0.75	0.84	0.57	0.95	0.95	0.92	0.79	0.85	0.81	0.92	0.91	0.79	0.3	0.98	0.63	1.01	0.91	0.57	0.84	0.83	0.94	0.93	0.79	0.77	0.71	0.91
azelaic_acid	0.79	1.19	0.41	0.75	0.86	1.03	0.83	0.69	0.88	0.87	0.85	0.89	0.9	0.85	0.7	0.7	0.68	0.73	0.79	0.73	0.75	0.52	0.51	0.59	1.12	0.46	0.81	0.83	0.76	0.59	0.63	0.63	0.64	0.79	0.72	0.27	0.83	0.56	0.93	0.75	0.68	0.81	0.87	0.79	0.8	0.51	0.66	0.54	0.68
azelastine	0.95	0.56	0.61	0.78	0.64	0.67	0.68	0.85	0.81	0.81	0.78	0.96	0.61	0.71	0.88	0.69	0.71	0.81	1	1.02	0.95	0.59	0.86	0.74	0.6	0.68	0.81	0.8	0.82	0.87	1.02	0.83	1.08	0.84	0.69	0.36	0.89	0.73	0.78	0.98	0.39	0.81	0.91	0.83	0.86	0.72	0.8	0.77	1.14
azithromycin	0.5	0.36	0.5	0.51	0.29	0.4	0.43	0.46	0.44	0.55	0.37	0.53	0.41	0.49	0.57	0.62	0.28	0.55	0.49	0.43	0.49	0.23	0.52	0.63	0.38	0.65	0.44	0.46	0.33	0.54	0.45	0.63	0.44	0.56	0.25	0.33	0.54	0.65	0.36	0.5	0.2	0.31	0.54	0.43	0.42	0.51	0.7	0.5	0.43
aztreonam	0.78	0.76	0.56	0.73	0.61	0.69	0.62	0.65	0.7	0.77	0.68	0.82	0.61	0.58	0.81	0.81	0.52	0.75	0.73	0.85	0.96	0.46	0.65	0.75	0.72	0.75	0.8	0.68	0.55	0.8	0.76	0.7	0.76	0.96	0.47	0.4	0.96	0.78	0.64	0.91	0.4	0.61	0.94	0.68	0.64	0.67	0.78	0.63	0.68
baclofen	0.88	1.09	0.42	0.84	0.95	1.02	0.65	0.56	1.01	0.92	0.87	0.94	1.03	0.95	0.65	0.62	0.86	0.76	0.84	0.82	0.77	0.96	0.64	0.62	1.05	0.48	0.95	0.97	0.89	0.65	0.88	0.86	0.84	0.83	1.23	0.24	0.87	0.55	1.14	0.71	0.73	0.96	0.83	0.88	0.93	0.52	0.65	0.59	0.78
balsalazide	0.49	0.4	0.57	0.52	0.32	0.37	0.61	0.81	0.43	0.47	0.47	0.48	0.34	0.38	0.61	0.5	0.32	0.6	0.56	0.51	0.58	0.35	0.57	0.64	0.43	0.59	0.4	0.48	0.36	0.56	0.46	0.5	0.54	0.65	0.34	0.42	0.64	0.65	0.43	0.63	0.19	0.43	0.55	0.47	0.41	0.63	0.57	0.61	0.57
benazepril	0.72	0.73	0.63	0.68	0.6	0.68	0.85	0.75	0.68	0.71	0.73	0.71	0.61	0.64	0.8	0.74	0.51	0.7	0.83	0.77	0.74	0.69	0.76	0.81	0.76	0.7	0.65	0.69	0.62	0.76	0.72	0.85	0.72	0.96	0.6	0.38	0.96	0.81	0.59	0.82	0.34	0.61	0.77	0.65	0.61	0.71	0.81	0.75	0.8
benzocaine	0.88	0.99	0.37	0.74	1.59	1.02	0.76	0.57	1.14	0.96	0.92	1.15	0.79	1	0.7	0.49	0.96	0.72	0.81	0.8	0.61	1.01	0.45	0.52	0.87	0.4	1.27	1.18	0.96	0.72	0.74	0.71	0.8	0.72	1.05	0.22	0.78	0.65	1.1	0.67	0.83	1.06	0.71	0.93	1.21	0.57	0.49	0.55	0.78
benzonatate	0.53	0.42	0.53	0.59	0.46	0.45	0.5	0.5	0.49	0.48	0.52	0.57	0.39	0.44	0.61	0.56	0.35	0.48	0.49	0.49	0.49	0.4	0.51	0.51	0.42	0.54	0.47	0.48	0.39	0.56	0.44	0.56	0.44	0.53	0.32	0.41	0.51	0.63	0.43	0.59	0.23	0.44	0.55	0.45	0.43	0.63	0.54	0.58	0.42
betahistine	0.76	0.98	0.33	0.72	1.04	1.02	0.62	0.45	0.96	0.79	0.89	0.74	0.83	0.9	0.6	0.43	1.01	0.58	0.8	0.76	0.62	1.26	0.49	0.5	0.96	0.36	1.05	0.91	0.91	0.58	0.84	0.71	0.83	0.7	1.67	0.23	0.77	0.43	0.99	0.55	0.89	1.01	0.69	0.76	1.06	0.41	0.46	0.55	0.79
betaxolol	0.87	0.63	0.66	1.34	0.73	0.73	0.75	0.7	0.82	0.83	0.87	0.81	0.62	0.64	0.87	0.6	0.56	0.76	0.81	0.73	0.7	0.56	0.69	0.67	0.78	0.63	0.76	0.75	0.6	0.88	0.72	0.79	0.69	0.87	0.86	0.33	0.91	0.62	0.87	0.78	0.49	0.71	0.74	0.75	0.72	0.69	0.61	0.82	0.71
bethanechol	0.64	0.99	0.31	0.54	0.82	0.87	0.52	0.42	0.78	0.71	0.69	0.63	0.8	0.81	0.48	0.47	0.84	0.56	0.7	0.62	0.44	0.86	0.63	0.46	0.87	0.33	0.87	0.83	0.93	0.47	0.64	0.61	0.67	0.54	1	0.2	0.58	0.42	0.78	0.51	0.86	0.75	0.62	0.61	0.81	0.45	0.43	0.49	0.58
bexarotene	0.85	0.59	0.58	0.81	0.56	0.61	0.86	0.87	0.7	0.78	0.78	0.97	0.53	0.61	0.85	0.62	0.49	0.81	0.94	0.79	0.88	0.53	0.6	0.75	0.68	0.64	0.74	0.82	0.64	0.75	0.81	0.67	0.81	0.95	0.56	0.34	1.01	0.65	0.68	0.95	0.47	0.74	0.85	0.75	0.76	0.73	0.7	0.75	0.84
bezafibrate	0.76	0.83	0.66	0.86	0.62	0.75	1	0.99	0.68	0.76	0.92	0.9	0.7	0.62	0.97	0.67	0.53	0.83	0.83	0.77	0.86	0.57	0.7	0.75	0.8	0.65	0.68	0.75	0.6	0.79	0.77	0.7	0.75	1.07	0.59	0.38	1.08	0.78	0.69	0.88	0.49	0.68	0.87	0.72	0.66	0.79	0.8	0.89	0.74
bicalutamide	0.81	0.66	0.68	0.8	0.75	0.75	0.84	0.89	0.79	0.86	0.79	0.84	0.65	0.58	0.88	0.68	0.61	0.8	0.8	0.86	0.82	0.57	0.84	0.78	0.71	0.68	0.75	0.71	0.58	0.79	0.73	0.84	0.75	0.93	0.56	0.42	0.93	0.86	0.76	0.86	0.36	0.76	0.77	0.74	0.67	0.81	0.74	0.83	0.75
bimatoprost	0.82	0.6	0.65	0.82	0.56	0.59	0.89	0.81	0.69	0.72	0.8	0.81	0.54	0.65	0.9	0.7	0.53	0.76	0.72	0.63	0.65	0.59	0.68	0.79	0.7	0.64	0.72	0.67	0.53	0.7	0.67	0.64	0.65	0.82	0.55	0.41	0.82	0.64	0.71	0.76	0.45	0.62	0.76	0.71	0.65	0.67	0.66	0.73	0.69
biperiden	0.67	0.6	0.49	0.68	0.6	0.64	0.68	0.82	0.82	0.79	0.67	0.85	0.76	0.69	0.72	0.66	0.62	0.86	0.85	0.96	0.99	0.74	0.65	0.7	0.64	0.62	0.84	0.78	0.75	0.72	1.06	0.76	1.07	0.81	0.91	0.34	0.84	0.69	0.84	0.87	0.46	0.79	0.9	0.84	0.77	0.72	0.74	0.94	1.01
bisoprolol	0.78	0.6	0.67	1.25	0.64	0.65	0.77	0.74	0.81	0.79	0.87	0.76	0.52	0.61	0.85	0.57	0.51	0.71	0.77	0.65	0.57	0.51	0.66	0.65	0.72	0.59	0.74	0.71	0.57	0.86	0.63	0.7	0.65	0.8	0.77	0.38	0.83	0.62	0.81	0.73	0.44	0.65	0.67	0.67	0.7	0.72	0.57	0.82	0.67
bortezomib	1.49	0.77	0.65	0.91	0.81	0.91	0.65	0.69	1.05	1.45	0.91	1.01	0.74	0.97	0.85	0.7	0.74	0.96	0.95	0.85	0.73	0.57	0.57	0.77	0.78	0.72	1.02	0.95	0.86	0.76	0.77	0.81	0.81	0.85	0.7	0.41	0.94	0.63	0.98	0.89	0.55	0.93	0.82	1.04	0.9	0.6	0.66	0.59	0.9
bosentan	0.78	0.56	0.63	0.74	0.53	0.63	0.68	0.84	0.71	0.79	0.78	0.81	0.49	0.61	0.85	0.62	0.63	0.73	0.79	0.7	0.71	0.46	0.75	0.7	0.61	0.7	0.69	0.67	0.58	0.76	0.7	0.73	0.7	0.81	0.47	0.39	0.84	0.81	0.67	0.87	0.33	0.66	0.7	0.71	0.59	0.82	0.7	0.77	0.7
bretylium	0.74	0.82	0.36	0.66	0.97	0.78	0.65	0.48	0.91	0.85	0.77	0.76	0.75	0.83	0.55	0.47	0.84	0.65	0.74	0.74	0.56	1.1	0.61	0.5	0.78	0.41	0.92	0.95	0.9	0.56	0.85	0.64	0.78	0.68	1.26	0.23	0.72	0.44	0.91	0.64	0.89	0.91	0.76	0.79	1.1	0.45	0.48	0.49	0.74
brimonidine	0.94	0.89	0.46	0.81	1	1	0.69	0.67	0.94	0.94	0.91	1.07	0.82	0.96	0.74	0.54	0.85	0.85	1.04	0.99	0.69	0.78	0.56	0.69	0.87	0.52	0.99	0.98	0.91	0.73	0.87	0.72	0.88	0.82	0.91	0.24	0.87	0.56	1.1	0.82	0.62	1.08	0.86	0.93	1.38	0.57	0.61	0.65	0.99
brinzolamide	0.9	0.74	0.58	0.88	0.73	0.9	0.71	0.73	0.82	0.86	0.89	0.9	0.76	0.78	0.88	0.76	0.69	0.91	0.95	0.8	0.76	0.79	0.61	0.75	0.78	0.62	0.82	0.85	0.79	0.7	0.79	0.86	0.81	0.81	0.72	0.37	0.83	0.66	0.76	0.8	0.47	0.85	0.87	0.87	0.73	0.67	0.68	0.61	0.86
bromazepam	0.85	0.84	0.47	0.76	0.82	0.81	0.65	0.59	0.9	0.94	0.79	0.94	0.72	0.86	0.86	0.59	0.78	0.7	0.9	1.39	0.74	0.7	0.64	0.68	0.75	0.57	0.94	1.06	0.88	0.78	0.98	0.9	1.07	0.81	0.79	0.28	0.86	0.66	0.89	0.9	0.55	0.89	1.03	1.02	0.9	0.6	0.63	0.66	0.82
bromocriptine	0.58	0.37	0.67	0.63	0.41	0.46	0.66	0.76	0.51	0.58	0.55	0.63	0.42	0.47	0.79	0.51	0.4	0.64	0.67	0.55	0.61	0.41	0.7	0.69	0.45	0.68	0.53	0.52	0.46	0.72	0.53	0.6	0.58	0.78	0.38	0.39	0.76	0.69	0.44	0.66	0.27	0.52	0.57	0.54	0.51	0.78	0.65	0.8	0.58
brompheniramine	0.84	0.72	0.43	0.75	0.85	0.74	0.62	0.61	0.9	0.85	0.81	0.85	0.76	0.76	0.69	0.63	0.7	0.69	0.88	0.99	0.83	0.83	0.7	0.72	0.72	0.55	0.83	0.92	0.81	0.81	1.31	0.78	1.07	0.9	0.88	0.31	0.94	0.62	0.86	0.89	0.58	0.89	1.02	0.96	0.9	0.62	0.62	0.63	0.85
budesonide	0.83	0.57	0.63	0.83	0.58	0.65	0.63	0.74	0.78	0.86	0.74	0.84	0.61	0.69	0.79	0.66	0.55	0.94	0.88	0.73	0.64	0.51	0.69	0.99	0.58	0.67	0.67	0.67	0.63	0.74	0.64	0.74	0.72	0.95	0.5	0.36	0.92	0.65	0.71	0.74	0.37	0.69	0.73	0.88	0.65	0.74	0.69	0.71	0.79
bumetanide	0.81	0.75	0.52	0.9	0.67	0.86	0.64	0.61	0.76	0.83	0.74	0.95	0.66	0.85	0.84	0.8	0.7	0.74	0.77	0.92	0.73	0.61	0.65	0.7	0.68	0.65	0.79	0.81	0.74	0.73	0.85	0.96	0.91	0.8	0.6	0.33	0.86	0.67	0.69	0.79	0.44	0.7	0.89	0.79	0.88	0.64	0.73	0.59	0.76
bupivacaine	0.82	0.69	0.52	0.75	0.85	0.72	0.88	0.74	0.78	0.84	1.01	0.92	0.64	0.77	0.77	0.6	0.7	0.81	0.92	0.99	0.82	0.8	0.65	0.73	0.71	0.62	0.84	0.85	0.74	0.82	0.94	0.76	0.93	0.89	0.83	0.34	0.92	0.67	0.83	0.89	0.53	0.83	0.86	0.83	0.95	0.65	0.7	0.69	0.95
buprenorphine	0.81	0.49	0.53	0.7	0.54	0.56	0.62	0.64	0.81	0.74	0.66	0.82	0.6	0.72	0.72	0.67	0.53	0.83	0.77	0.8	0.69	0.59	0.6	0.69	0.52	0.6	0.76	0.72	0.74	0.6	0.75	0.71	0.77	0.75	0.59	0.34	0.69	0.7	0.74	0.68	0.36	0.62	0.73	0.81	0.64	0.6	0.7	0.59	0.89
bupropion	0.78	0.84	0.39	0.86	0.92	0.86	0.71	0.55	0.95	0.85	0.84	0.89	0.79	0.77	0.64	0.52	0.78	0.72	0.9	0.89	0.73	0.77	0.56	0.61	0.86	0.44	1.02	0.97	0.8	0.67	0.83	0.81	0.83	0.76	1.33	0.25	0.81	0.56	0.93	0.71	0.83	1	0.77	0.83	0.99	0.51	0.62	0.59	0.82
buspirone	0.77	0.55	0.75	0.81	0.58	0.68	1	0.89	0.64	0.71	0.82	0.76	0.54	0.55	0.94	0.66	0.55	0.77	0.86	0.7	0.8	0.52	0.8	0.8	0.62	0.68	0.62	0.65	0.68	0.8	0.78	0.68	0.67	0.93	0.56	0.42	0.91	0.76	0.61	0.86	0.35	0.61	0.7	0.62	0.64	0.83	0.73	1.19	0.73
busulfan	0.81	1.21	0.44	0.76	0.93	1.14	0.68	0.56	0.93	0.88	0.82	0.86	0.84	0.86	0.74	0.61	0.72	0.76	0.79	0.79	0.63	0.55	0.58	0.61	1.1	0.47	0.85	0.85	0.82	0.61	0.62	0.69	0.64	0.71	0.72	0.28	0.77	0.6	1.01	0.77	0.68	0.82	0.91	0.78	0.82	0.5	0.63	0.53	0.69
butenafine	0.85	0.53	0.58	0.85	0.59	0.61	0.85	0.79	0.71	0.8	0.83	0.9	0.6	0.63	0.88	0.64	0.65	0.85	1.02	0.83	0.72	0.75	0.68	0.77	0.67	0.6	0.67	0.79	0.67	0.87	0.96	0.75	0.82	0.95	0.76	0.34	1	0.68	0.7	0.91	0.57	0.74	0.84	0.83	0.75	0.76	0.81	0.88	0.99
butoconazole	0.84	0.55	0.61	0.79	0.62	0.65	0.9	0.83	0.73	0.83	0.79	0.85	0.64	0.67	0.97	0.67	0.71	0.83	1.01	1.01	0.76	0.84	0.81	0.76	0.7	0.66	0.69	0.78	0.73	0.88	1.18	0.79	0.85	0.95	0.86	0.34	0.98	0.72	0.69	0.93	0.46	0.78	0.84	0.89	0.8	0.78	0.83	0.94	0.93
butorphanol	0.79	0.62	0.56	0.74	0.59	0.59	0.64	0.68	0.78	0.83	0.77	0.82	0.71	0.76	0.78	0.72	0.6	0.8	0.9	0.97	0.83	0.74	0.61	0.79	0.64	0.6	0.76	0.91	0.71	0.64	0.95	0.8	0.97	0.86	0.68	0.4	0.85	0.69	0.85	0.82	0.45	0.74	0.91	1.06	0.85	0.56	0.66	0.65	0.85
cabergoline	0.77	0.49	0.6	0.74	0.48	0.55	0.68	0.74	0.65	0.78	0.67	0.72	0.48	0.56	0.79	0.66	0.46	0.78	0.89	0.73	0.71	0.53	0.74	0.76	0.55	0.64	0.61	0.66	0.56	0.95	0.78	0.77	0.73	0.75	0.51	0.37	0.77	0.73	0.61	0.81	0.32	0.66	0.79	0.67	0.62	0.75	0.84	0.73	0.69
caffeine	0.98	0.82	0.39	0.67	0.99	0.93	0.71	0.52	0.95	0.89	1.01	0.84	0.84	1.08	0.78	0.47	1.13	0.74	0.87	0.97	0.56	0.95	0.46	0.57	0.78	0.39	1	0.84	1.83	0.63	0.81	0.71	0.77	0.67	0.84	0.16	0.71	0.46	0.91	0.65	0.71	0.98	0.71	0.89	0.81	0.39	0.49	0.65	0.89
calcipotriol	0.75	0.48	0.7	0.74	0.48	0.52	0.76	0.69	0.64	0.74	0.72	0.79	0.45	0.58	0.81	0.61	0.47	0.73	0.73	0.59	0.64	0.51	0.66	0.72	0.53	0.69	0.56	0.64	0.48	0.69	0.62	0.61	0.57	0.83	0.46	0.53	0.76	0.69	0.64	0.66	0.37	0.53	0.6	0.67	0.63	0.7	0.65	0.79	0.73
candesartan	0.74	0.57	0.63	0.69	0.47	0.57	0.64	0.74	0.69	0.71	0.61	0.75	0.56	0.53	0.79	0.71	0.47	0.74	0.85	0.71	0.71	0.39	0.73	0.76	0.59	0.68	0.56	0.61	0.59	0.83	0.62	0.72	0.64	0.86	0.44	0.38	0.9	0.72	0.59	0.91	0.31	0.57	0.72	0.65	0.57	0.83	0.82	0.81	0.69
capecitabine	0.95	0.73	0.65	1	0.76	0.95	0.79	0.83	1.07	0.93	0.94	0.88	0.62	0.8	0.97	0.66	0.68	0.86	0.88	0.74	0.8	0.56	0.72	0.75	0.73	0.7	0.96	0.86	0.7	0.76	0.68	0.76	0.74	0.89	0.65	0.4	0.88	0.7	0.84	0.84	0.45	0.83	0.79	0.86	0.77	0.76	0.71	0.76	0.9
captopril	0.78	1.09	0.38	0.69	0.87	1	0.59	0.49	0.94	0.89	0.76	0.89	0.96	0.88	0.59	0.58	0.94	0.71	0.8	0.9	0.58	0.82	0.48	0.61	0.94	0.42	0.99	0.85	1.02	0.6	0.75	0.73	0.73	0.77	0.91	0.32	0.84	0.54	0.92	0.69	0.79	0.85	0.76	0.78	0.83	0.48	0.67	0.49	0.8
carbachol	0.69	0.99	0.31	0.59	0.99	0.93	0.52	0.39	0.81	0.75	0.77	0.69	0.77	0.85	0.53	0.45	0.9	0.54	0.72	0.65	0.45	0.82	0.68	0.43	0.9	0.33	0.87	0.85	0.94	0.46	0.62	0.55	0.61	0.55	1.07	0.21	0.59	0.42	0.87	0.5	0.91	0.81	0.61	0.7	0.88	0.44	0.42	0.5	0.68
carbamazepine	0.8	0.66	0.42	0.73	0.81	0.77	0.57	0.5	0.83	0.9	0.73	0.9	0.76	0.86	0.66	0.54	0.82	0.77	0.83	0.99	0.59	0.79	0.55	0.67	0.67	0.5	0.86	0.95	0.91	0.7	1.31	0.76	0.8	0.81	0.91	0.27	0.88	0.54	0.82	0.71	0.58	0.96	0.75	0.95	0.92	0.58	0.63	0.55	0.88
carbenicillin	0.86	0.71	0.62	0.79	0.66	0.78	0.78	0.84	0.83	0.84	0.74	0.95	0.6	0.69	0.84	0.69	0.55	0.83	0.86	0.79	0.74	0.58	0.71	0.78	0.72	0.67	0.78	0.74	0.65	0.8	0.7	0.73	0.71	1.46	0.59	0.36	1.55	0.74	0.75	0.95	0.43	0.74	0.76	0.71	0.68	0.79	0.79	0.76	0.84
carisoprodol	0.87	0.82	0.44	0.85	0.78	0.92	0.68	0.61	0.83	0.81	0.83	0.86	0.79	0.83	0.68	0.6	0.69	0.75	0.82	0.8	0.73	0.61	0.61	0.69	0.81	0.54	0.88	0.93	0.77	0.68	0.79	0.74	0.78	0.77	0.69	0.28	0.78	0.64	0.81	0.71	0.67	0.77	0.92	0.73	0.81	0.6	0.64	0.55	0.74
carteolol	1.05	0.71	0.62	1.35	0.76	0.83	0.86	0.75	1.05	0.99	1.02	1.04	0.69	0.81	0.94	0.64	0.84	0.87	1.01	0.84	0.71	0.65	0.72	0.73	0.82	0.61	0.86	0.94	0.81	0.79	0.95	0.8	0.89	0.95	0.8	0.41	0.96	0.78	0.9	0.89	0.51	0.92	0.82	1	0.85	0.69	0.76	0.86	0.95
carvedilol	0.75	0.55	0.71	0.86	0.52	0.6	0.79	0.74	0.73	0.72	0.64	0.75	0.56	0.61	0.87	0.67	0.65	0.73	0.94	0.76	0.72	0.49	0.84	0.76	0.6	0.69	0.67	0.64	0.59	0.82	0.79	0.85	0.76	0.77	0.57	0.43	0.81	0.77	0.58	0.89	0.33	0.72	0.71	0.78	0.62	0.93	0.77	0.95	0.7
cefaclor	0.84	0.87	0.57	0.83	0.73	0.91	0.79	0.74	0.84	0.93	0.82	1.01	0.66	0.69	0.92	0.68	0.67	0.84	0.96	0.83	0.81	0.61	0.74	0.77	0.93	0.64	0.8	0.72	0.69	0.82	0.71	0.85	0.79	1.25	0.73	0.34	1.35	0.72	0.74	0.95	0.45	0.75	0.77	0.79	0.73	0.76	0.9	0.76	0.85
cefadroxil	0.88	0.81	0.61	0.81	0.69	0.83	0.82	0.78	0.79	0.84	0.78	0.99	0.68	0.66	0.89	0.7	0.61	0.8	0.94	0.78	0.76	0.56	0.72	0.77	0.83	0.66	0.74	0.75	0.64	0.79	0.7	0.77	0.74	1.7	0.67	0.38	1.53	0.79	0.66	0.84	0.43	0.68	0.74	0.73	0.78	0.73	0.82	0.76	0.81
cefazolin	0.77	0.67	0.74	0.91	0.57	0.73	0.84	0.74	0.67	0.69	0.82	0.8	0.6	0.62	0.85	0.65	0.52	0.77	0.82	0.67	0.63	0.48	0.78	0.75	0.66	0.63	0.63	0.65	0.56	0.75	0.57	0.64	0.55	1.05	0.48	0.4	1.1	0.74	0.6	0.74	0.35	0.64	0.73	0.65	0.6	0.85	0.66	0.81	0.64
cefdinir	0.42	0.28	0.64	0.42	0.27	0.32	0.47	0.52	0.34	0.4	0.34	0.39	0.29	0.31	0.55	0.44	0.26	0.45	0.43	0.37	0.46	0.24	0.53	0.57	0.3	0.53	0.33	0.32	0.27	0.47	0.39	0.42	0.37	0.48	0.23	0.5	0.45	0.54	0.37	0.48	0.17	0.28	0.45	0.34	0.29	0.56	0.54	0.59	0.45
cefditoren	0.88	0.63	0.63	0.81	0.61	0.73	0.75	0.79	0.83	0.9	0.86	0.92	0.6	0.71	0.88	0.66	0.57	1.42	0.99	0.79	0.62	0.6	0.64	0.94	0.64	0.64	0.77	0.8	0.66	0.73	0.77	0.72	0.79	0.91	0.61	0.38	0.91	0.74	0.78	0.85	0.42	0.87	0.76	0.83	0.75	0.69	0.71	0.69	1.03
cefepime	0.74	0.67	0.73	0.85	0.55	0.7	0.73	0.82	0.65	0.75	0.78	0.79	0.56	0.6	0.87	0.66	0.49	0.77	0.77	0.68	0.69	0.47	0.78	0.78	0.62	0.72	0.65	0.61	0.53	0.93	0.6	0.67	0.61	1.1	0.48	0.39	1.13	0.86	0.57	0.82	0.33	0.64	0.68	0.63	0.62	0.9	0.75	0.83	0.67
cefixime	0.74	0.65	0.58	0.73	0.56	0.66	0.72	0.72	0.67	0.78	0.74	0.79	0.56	0.57	0.78	0.74	0.5	0.73	0.83	0.77	0.85	0.47	0.69	0.81	0.62	0.79	0.71	0.64	0.54	0.84	0.69	0.68	0.71	0.93	0.45	0.42	0.91	0.77	0.61	0.88	0.36	0.64	0.79	0.69	0.6	0.74	0.83	0.73	0.68
cefoperazone	0.54	0.46	0.75	0.58	0.42	0.48	0.65	0.62	0.47	0.55	0.53	0.56	0.41	0.43	0.7	0.48	0.36	0.53	0.55	0.55	0.67	0.34	0.67	0.64	0.47	0.62	0.45	0.52	0.4	0.68	0.52	0.53	0.51	0.98	0.34	0.52	0.91	0.7	0.44	0.65	0.22	0.42	0.55	0.48	0.42	0.72	0.63	0.69	0.5
cefotaxime	0.79	0.71	0.67	0.82	0.59	0.75	0.79	0.85	0.67	0.81	0.78	0.84	0.59	0.64	0.91	0.67	0.52	0.89	0.84	0.74	0.68	0.49	0.72	0.81	0.67	0.66	0.75	0.64	0.56	0.89	0.61	0.66	0.64	1.16	0.48	0.39	1.19	0.81	0.61	0.87	0.35	0.69	0.69	0.67	0.62	0.86	0.78	0.79	0.69
cefotetan	0.78	0.59	0.61	0.78	0.56	0.67	0.69	0.88	0.64	0.75	0.82	0.78	0.54	0.56	0.81	0.65	0.48	0.79	0.85	0.7	0.74	0.46	0.72	0.75	0.62	0.65	0.59	0.68	0.56	0.82	0.68	0.77	0.65	0.79	0.47	0.33	0.82	0.73	0.64	0.78	0.35	0.59	0.81	0.6	0.62	0.78	0.65	0.79	0.66
cefoxitin	0.81	0.77	0.68	0.96	0.64	0.83	0.79	0.78	0.73	0.79	0.87	0.9	0.65	0.71	0.86	0.6	0.58	0.84	0.9	0.74	0.73	0.56	0.74	0.78	0.73	0.67	0.76	0.74	0.65	0.81	0.68	0.8	0.66	1.18	0.55	0.38	1.23	0.88	0.65	0.81	0.39	0.69	0.74	0.69	0.65	0.86	0.82	0.77	0.71
cefpodoxime	0.82	0.77	0.65	0.81	0.63	0.78	0.78	0.79	0.72	0.85	0.77	0.88	0.61	0.67	0.9	0.65	0.55	0.85	0.88	0.78	0.7	0.52	0.72	0.83	0.73	0.68	0.81	0.7	0.62	0.86	0.67	0.7	0.69	1.21	0.51	0.38	1.24	0.79	0.65	0.95	0.39	0.71	0.77	0.71	0.65	0.8	0.79	0.78	0.73
cefprozil	0.81	0.74	0.67	0.9	0.63	0.79	0.86	0.79	0.74	0.84	0.83	0.92	0.64	0.62	0.89	0.63	0.57	0.8	0.89	0.74	0.73	0.53	0.75	0.83	0.8	0.68	0.7	0.74	0.61	0.82	0.64	0.77	0.71	1.28	0.62	0.38	1.18	0.85	0.63	0.86	0.4	0.66	0.7	0.68	0.69	0.76	0.82	0.78	0.78
ceftazidime	0.64	0.56	0.68	0.75	0.47	0.59	0.64	0.7	0.54	0.66	0.65	0.68	0.47	0.52	0.73	0.66	0.42	0.69	0.68	0.62	0.7	0.4	0.73	0.76	0.52	0.67	0.5	0.52	0.46	0.84	0.58	0.59	0.6	0.93	0.39	0.45	0.97	0.83	0.52	0.79	0.3	0.54	0.71	0.56	0.5	0.89	0.7	0.73	0.57
ceftizoxime	0.92	0.77	0.61	0.82	0.7	0.82	0.76	0.72	0.8	0.92	0.81	0.96	0.64	0.67	0.86	0.72	0.6	0.9	0.96	0.87	0.77	0.56	0.7	0.8	0.76	0.71	0.85	0.77	0.64	0.86	0.73	0.72	0.79	1.31	0.56	0.41	1.32	0.75	0.73	0.98	0.44	0.75	0.79	0.76	0.75	0.75	0.82	0.8	0.84
ceftriaxone	0.7	0.54	0.8	0.78	0.47	0.6	0.74	0.76	0.57	0.66	0.67	0.64	0.52	0.54	0.81	0.63	0.42	0.68	0.68	0.65	0.58	0.4	0.72	0.71	0.53	0.69	0.52	0.54	0.46	0.76	0.59	0.59	0.54	0.93	0.4	0.43	0.97	0.76	0.53	0.7	0.28	0.54	0.67	0.58	0.52	0.88	0.69	0.81	0.58
cefuroxime	0.82	0.73	0.63	0.92	0.61	0.78	0.74	0.83	0.69	0.83	0.82	0.86	0.61	0.66	0.93	0.68	0.53	0.92	0.86	0.7	0.71	0.5	0.74	0.81	0.69	0.67	0.64	0.65	0.58	0.9	0.62	0.72	0.65	1.17	0.5	0.4	1.22	0.85	0.63	0.89	0.36	0.72	0.71	0.69	0.6	0.92	0.8	0.73	0.71
celecoxib	0.81	0.69	0.46	0.74	0.65	0.92	0.6	0.62	0.83	0.85	0.7	0.87	0.54	0.58	0.76	0.62	0.54	0.79	0.85	0.79	1.05	0.56	0.67	0.73	0.66	0.6	0.71	0.77	0.65	0.79	0.84	0.76	0.83	0.89	0.56	0.32	0.92	0.72	0.72	0.86	0.41	0.76	0.79	0.8	0.73	0.71	0.7	0.59	0.7
cephalexin	0.83	0.88	0.57	0.82	0.74	0.91	0.8	0.76	0.84	0.89	0.82	1.02	0.72	0.71	0.87	0.61	0.64	0.82	0.97	0.81	0.82	0.61	0.76	0.79	0.93	0.64	0.78	0.74	0.69	0.83	0.71	0.83	0.79	1.55	0.73	0.36	1.64	0.75	0.7	0.92	0.45	0.73	0.78	0.77	0.78	0.76	0.86	0.73	0.82
cerivastatin	0.79	0.5	0.62	0.75	0.54	0.58	0.78	0.74	0.71	0.79	0.65	0.88	0.56	0.62	0.8	0.7	0.48	0.76	0.74	0.77	0.76	0.45	0.69	0.7	0.56	0.7	0.67	0.7	0.56	0.73	0.69	0.8	0.69	0.87	0.48	0.45	0.83	0.68	0.69	0.87	0.36	0.62	0.79	0.74	0.6	0.66	0.72	0.72	0.66
cetirizine	0.81	0.62	0.55	0.72	0.57	0.65	0.97	0.93	0.63	0.7	0.8	0.82	0.57	0.57	0.79	0.65	0.46	0.75	0.85	0.74	0.82	0.49	0.7	0.81	0.76	0.74	0.6	0.71	0.54	0.84	0.98	0.8	0.87	0.86	0.56	0.36	0.87	0.77	0.64	0.92	0.38	0.68	0.77	0.71	0.73	0.73	0.68	0.76	0.66
cevimeline	0.67	0.8	0.39	0.58	0.86	0.77	0.72	0.54	1.01	0.84	0.8	0.78	0.74	0.86	0.61	0.44	0.93	0.73	0.69	0.69	0.63	1.15	0.46	0.57	0.71	0.37	0.93	0.88	1.12	0.52	0.75	0.6	0.77	0.63	1.18	0.23	0.67	0.41	0.96	0.59	0.78	0.84	0.66	0.7	0.81	0.51	0.44	0.62	0.96
chlorambucil	0.89	0.99	0.49	0.8	0.88	0.89	0.93	0.77	0.85	0.86	0.96	0.86	0.7	0.72	0.78	0.64	0.64	0.83	0.94	0.75	0.77	0.73	0.59	0.74	0.99	0.58	0.77	0.85	0.66	0.74	0.8	0.71	0.76	0.84	0.75	0.31	0.89	0.62	0.92	0.84	0.55	0.9	0.92	0.89	0.79	0.63	0.71	0.7	0.83
chloramphenicol	1.05	0.81	0.6	0.99	0.89	0.94	0.78	0.67	1.03	1.05	0.97	0.99	0.8	0.94	0.82	0.7	0.76	0.92	0.9	0.83	0.87	0.58	0.63	0.77	0.81	0.62	0.94	0.97	0.79	0.77	0.75	0.79	0.8	0.89	0.81	0.37	0.91	0.76	0.93	0.87	0.55	0.87	0.88	0.88	0.9	0.68	0.66	0.65	0.79
chlordiazepoxide	0.88	0.65	0.44	0.67	0.72	0.69	0.65	0.62	0.88	0.9	0.72	0.88	0.7	0.76	0.74	0.63	0.73	0.71	0.77	1.1	0.77	0.71	0.68	0.7	0.63	0.53	0.8	0.81	0.87	0.89	0.99	0.89	1.09	0.8	0.77	0.27	0.85	0.56	0.89	0.95	0.5	0.87	0.92	0.97	0.94	0.57	0.62	0.63	0.81
chlorhexidine	0.6	0.38	0.64	0.69	0.38	0.44	0.6	0.61	0.52	0.59	0.54	0.57	0.42	0.48	0.68	0.6	0.39	0.56	0.61	0.57	0.61	0.46	0.8	0.6	0.46	0.67	0.52	0.53	0.41	0.69	0.64	0.63	0.63	0.69	0.48	0.41	0.7	0.66	0.49	0.68	0.31	0.47	0.58	0.54	0.48	0.77	0.69	0.77	0.52
chloroprocaine	0.96	0.77	0.5	0.94	1.18	0.82	0.87	0.67	1.09	0.99	0.87	1.14	0.73	0.85	0.79	0.71	0.72	0.85	0.98	0.85	0.69	0.83	0.68	0.68	0.86	0.58	1.1	1.11	0.75	0.78	1	0.77	0.81	0.92	0.94	0.32	0.91	0.78	0.9	0.79	0.58	0.93	0.79	0.98	1.09	0.73	0.66	0.77	0.94
chloroquine	0.87	0.69	0.55	0.84	0.8	0.82	0.91	0.76	0.78	0.89	0.88	0.89	0.7	0.69	0.98	0.68	0.84	0.8	1.06	0.88	0.77	0.8	0.78	0.75	0.79	0.62	0.89	0.75	0.84	0.89	1.15	0.77	0.98	0.9	0.79	0.33	0.9	0.63	0.79	1.09	0.47	0.85	0.77	0.88	0.82	0.68	0.78	0.86	0.97
chlorpheniramine	0.85	0.73	0.43	0.77	0.89	0.76	0.6	0.62	0.92	0.86	0.73	0.87	0.77	0.76	0.7	0.64	0.72	0.7	0.91	1.01	0.84	0.88	0.73	0.74	0.73	0.56	0.84	0.95	0.83	0.82	1.4	0.81	1.09	0.88	0.93	0.31	0.9	0.61	0.88	0.9	0.56	0.92	0.92	0.98	0.93	0.64	0.63	0.67	0.89
chlorpromazine	0.81	0.59	0.43	0.78	0.71	0.72	0.66	0.61	0.84	0.85	0.81	0.87	0.71	0.76	0.82	0.61	0.74	0.73	1.04	0.98	0.77	0.75	0.7	0.67	0.68	0.55	0.77	0.9	0.85	0.75	1.79	0.74	1.18	0.81	0.94	0.32	0.76	0.61	0.84	0.99	0.5	1.11	0.82	1.06	0.9	0.62	0.66	0.79	0.95
chlorpropamide	0.92	0.87	0.48	0.94	0.85	0.96	0.76	0.62	0.9	0.84	0.98	1.04	0.82	0.8	0.77	0.59	0.85	0.72	0.89	0.82	0.72	0.74	0.67	0.71	0.83	0.49	1	0.99	0.83	0.77	0.79	0.77	0.79	0.93	0.9	0.27	0.95	0.71	0.89	0.72	0.62	0.84	0.8	0.77	0.88	0.57	0.76	0.68	0.8
chlorthalidone	0.9	0.73	0.52	0.8	0.73	0.97	0.65	0.66	0.94	0.99	0.8	1.14	0.66	0.75	0.83	0.65	0.7	0.89	0.9	0.91	0.75	0.63	0.64	0.78	0.76	0.57	0.81	0.95	0.68	0.78	0.84	0.83	0.81	0.89	0.7	0.4	0.94	0.67	0.86	0.88	0.51	0.81	0.85	0.87	0.89	0.63	0.71	0.58	0.84
chlorzoxazone	0.74	0.96	0.31	0.72	1.24	1.02	0.71	0.52	1.04	0.75	1.03	0.8	0.71	0.94	0.67	0.41	1.24	0.65	0.8	0.82	0.57	1.12	0.5	0.52	0.77	0.37	0.99	0.97	1.24	0.55	0.85	0.66	0.68	0.67	1.03	0.17	0.73	0.4	1.14	0.55	0.85	1.16	0.73	0.94	0.94	0.45	0.51	0.46	0.71
ciclesonide	0.77	0.55	0.61	0.79	0.52	0.56	0.81	0.71	0.67	0.73	0.68	0.8	0.52	0.6	0.84	0.69	0.52	0.74	0.71	0.75	0.72	0.43	0.65	0.74	0.53	0.7	0.61	0.6	0.51	0.73	0.69	0.72	0.71	0.81	0.45	0.42	0.78	0.71	0.64	0.84	0.35	0.58	0.75	0.72	0.59	0.69	0.71	0.64	0.73
ciclopirox	0.98	0.92	0.47	0.74	0.91	0.91	0.67	0.64	1.17	1.03	0.88	0.99	0.85	0.95	0.72	0.5	0.93	0.84	0.94	0.94	0.78	0.87	0.61	0.65	0.81	0.52	1.04	1.12	0.96	0.77	0.92	0.89	0.91	0.8	0.98	0.26	0.85	0.55	1.27	0.79	0.7	1.08	0.87	0.98	1.04	0.55	0.58	0.66	1.04
cidofovir	0.98	1	0.56	0.92	0.94	0.95	0.75	0.69	1.22	1.07	0.85	1.05	0.95	0.96	0.81	0.73	0.81	0.95	0.87	0.84	0.76	0.68	0.58	0.73	1.06	0.6	1.04	1.05	0.82	0.71	0.81	0.73	0.88	0.9	0.79	0.4	0.89	0.7	0.9	0.86	0.6	0.91	0.9	0.88	0.96	0.64	0.72	0.65	0.81
cilazapril	0.75	0.73	0.67	0.7	0.56	0.68	0.72	0.71	0.68	0.7	0.78	0.72	0.65	0.62	0.89	0.69	0.58	0.73	0.82	0.77	0.76	0.68	0.74	0.78	0.79	0.71	0.65	0.65	0.62	0.75	0.76	0.76	0.72	0.99	0.65	0.36	1.04	0.78	0.65	0.79	0.36	0.66	0.77	0.69	0.64	0.7	0.88	0.82	0.87
cimetidine	0.82	0.85	0.52	0.83	0.74	0.87	0.75	0.66	0.84	0.84	0.87	0.9	0.73	0.76	0.77	0.63	0.69	0.77	1.1	0.77	0.69	0.64	0.67	0.67	0.9	0.57	0.86	0.83	0.88	0.68	0.79	0.72	0.77	0.81	0.8	0.31	0.86	0.62	0.85	0.72	0.56	0.8	0.86	0.83	0.86	0.8	0.64	0.66	0.78
cinacalcet	0.78	0.59	0.67	0.88	0.62	0.68	0.96	0.9	0.7	0.73	0.94	0.76	0.53	0.61	0.9	0.6	0.57	0.73	0.74	0.69	0.69	0.53	0.7	0.71	0.62	0.59	0.69	0.68	0.7	0.76	0.67	0.64	0.61	0.8	0.61	0.41	0.75	0.62	0.67	0.81	0.42	0.74	0.71	0.68	0.63	0.7	0.7	0.79	0.72
cinoxacin	0.98	0.87	0.52	0.85	0.96	1.05	0.7	0.64	1.01	1.06	0.96	1.01	0.73	0.91	0.91	0.61	0.86	0.89	1.03	0.85	0.82	0.64	0.56	0.67	0.85	0.55	0.98	0.88	0.98	0.73	0.8	0.73	0.89	0.76	0.72	0.29	0.87	0.57	1.02	0.77	0.58	1.09	0.94	1.02	0.96	0.54	0.67	0.67	0.97
ciprofloxacin	0.95	0.67	0.6	0.91	0.71	0.75	0.76	0.73	0.85	0.9	0.91	0.97	0.65	0.75	0.83	0.72	0.71	0.92	1.06	0.83	0.77	0.55	0.62	0.76	0.92	0.61	0.78	0.78	0.82	0.88	0.79	0.87	1.04	0.9	0.59	0.33	0.91	0.67	0.77	0.83	0.45	0.91	0.86	0.96	0.78	0.65	0.7	0.69	0.96
citalopram	0.81	0.65	0.48	0.8	0.76	0.75	0.66	0.63	0.76	0.81	0.81	0.91	0.71	0.64	0.74	0.65	0.73	0.72	0.86	0.93	0.83	0.64	0.6	0.78	0.64	0.59	0.77	0.85	0.7	0.83	1.21	0.75	0.97	0.78	0.68	0.35	0.78	0.7	0.73	0.94	0.45	0.78	0.8	0.82	0.86	0.7	0.73	0.74	0.81
cladribine	1.44	0.8	0.59	0.87	0.93	0.95	0.69	0.69	1.14	1.63	0.93	1.03	0.76	0.99	0.94	0.73	0.81	0.87	0.96	0.82	0.71	0.57	0.59	0.74	0.8	0.63	1.13	1.03	0.88	0.76	0.81	0.79	0.84	0.81	0.77	0.35	0.88	0.65	1.05	0.83	0.59	0.96	0.83	1.05	1	0.62	0.64	0.62	0.91
clarithromycin	0.5	0.36	0.54	0.52	0.28	0.37	0.41	0.49	0.45	0.52	0.42	0.46	0.38	0.4	0.62	0.57	0.27	0.51	0.48	0.44	0.53	0.33	0.59	0.54	0.36	0.65	0.4	0.43	0.32	0.55	0.47	0.58	0.48	0.55	0.27	0.37	0.5	0.69	0.34	0.58	0.2	0.33	0.56	0.41	0.37	0.58	0.65	0.51	0.41
clemastine	0.72	0.57	0.51	0.74	0.67	0.64	0.69	0.71	0.75	0.72	0.66	0.84	0.67	0.61	0.77	0.62	0.59	0.7	0.97	1.02	0.94	0.59	0.68	0.75	0.66	0.63	0.72	0.78	0.63	0.73	1.2	0.8	1.04	0.82	0.69	0.33	0.86	0.73	0.67	0.85	0.43	0.72	0.86	0.74	0.75	0.66	0.77	0.77	0.9
clindamycin	0.88	0.68	0.62	0.86	0.72	0.74	0.8	0.77	0.87	0.87	0.79	0.99	0.66	0.92	0.87	0.71	0.66	0.81	0.9	0.8	0.76	0.55	0.69	0.75	0.7	0.76	1.01	0.75	0.68	0.78	0.75	0.75	0.8	0.94	0.56	0.43	0.92	0.72	0.76	0.83	0.41	0.75	0.77	0.92	0.79	0.72	0.74	0.8	0.86
clobazam	0.82	0.78	0.47	0.69	0.75	0.68	0.61	0.66	0.89	0.83	0.74	0.96	0.69	0.83	0.8	0.61	0.71	0.83	0.88	1.43	0.68	0.72	0.6	0.72	0.69	0.54	0.84	0.96	0.94	0.86	0.98	0.96	1.1	0.78	0.72	0.3	0.79	0.61	0.89	0.89	0.5	0.89	0.9	0.99	0.93	0.52	0.68	0.62	0.87
clobetasol	0.94	0.63	0.58	0.81	0.68	0.73	0.72	0.63	0.95	0.91	0.8	0.99	0.62	0.76	0.82	0.66	0.63	1.44	0.89	0.79	0.64	0.62	0.58	1.04	0.66	0.59	0.85	0.87	0.71	0.71	0.74	0.76	0.78	0.86	0.62	0.39	0.86	0.66	0.82	0.82	0.42	0.81	0.79	0.84	0.83	0.69	0.68	0.6	0.88
clocortolone	0.98	0.59	0.59	0.82	0.6	0.7	0.72	0.73	0.83	0.88	0.82	0.86	0.57	0.78	0.87	0.62	0.62	1.54	0.99	0.73	0.68	0.59	0.6	0.95	0.6	0.66	0.76	0.87	0.71	0.74	0.75	0.81	0.8	0.9	0.58	0.31	0.9	0.67	0.79	0.82	0.4	0.85	0.76	0.82	0.74	0.67	0.67	0.66	0.94
clodronate	0.58	1.15	0.31	0.49	0.81	0.81	0.46	0.39	0.74	0.72	0.56	0.63	1.49	0.81	0.5	0.52	0.9	0.5	0.55	0.6	0.38	0.75	0.4	0.47	0.92	0.33	0.79	0.67	0.79	0.4	0.49	0.55	0.51	0.58	0.76	0.16	0.62	0.42	0.68	0.49	0.79	0.58	0.52	0.57	0.6	0.34	0.5	0.34	0.52
clofarabine	0.9	0.76	0.46	0.83	0.64	0.95	0.62	0.76	0.92	0.93	0.8	0.93	0.65	0.72	0.83	0.62	0.65	0.82	0.9	0.9	0.9	0.61	0.7	0.69	0.78	0.6	0.8	0.82	0.74	0.83	0.85	0.84	0.88	0.88	0.65	0.3	0.95	0.64	0.93	0.92	0.49	0.83	0.93	0.83	0.81	0.68	0.7	0.71	0.81
clofazimine	0.88	0.51	0.6	0.72	0.56	0.62	0.67	0.82	0.69	0.69	0.76	0.85	0.52	0.6	0.8	0.6	0.58	0.77	0.89	0.84	0.92	0.54	0.76	0.8	0.53	0.68	0.7	0.65	0.64	0.72	0.69	0.8	0.74	0.79	0.54	0.34	0.8	0.75	0.71	0.87	0.37	0.82	0.76	0.73	0.63	0.7	0.7	0.7	0.85
clomipramine	0.76	0.56	0.42	0.71	0.68	0.69	0.6	0.58	0.79	0.81	0.81	0.88	0.69	0.73	0.8	0.64	0.71	0.73	1.06	1	0.76	0.76	0.71	0.69	0.65	0.57	0.76	0.9	0.79	0.75	1.94	0.76	1.17	0.81	0.88	0.32	0.83	0.62	0.82	0.91	0.48	1	0.81	0.97	0.9	0.6	0.69	0.76	0.88
clonazepam	0.79	0.72	0.45	0.75	0.88	0.93	0.61	0.6	0.83	0.84	0.78	1.1	0.62	0.8	0.86	0.68	0.69	0.68	0.79	1.36	0.78	0.66	0.65	0.68	0.65	0.59	0.92	0.96	0.87	0.79	0.98	0.88	1.02	0.82	0.7	0.31	0.81	0.62	0.92	0.85	0.46	0.91	0.92	0.9	0.81	0.63	0.67	0.65	0.76
clonidine	0.83	0.84	0.41	0.7	0.96	0.82	0.67	0.56	0.98	0.89	0.88	0.86	0.74	0.86	0.57	0.51	0.81	0.69	0.86	0.84	0.63	1	0.51	0.57	0.78	0.45	1	1.05	0.88	0.68	0.95	0.73	0.84	0.71	1.18	0.19	0.78	0.46	1.12	0.86	0.74	1.25	0.81	0.89	1.68	0.57	0.53	0.55	0.84
clopidogrel	0.88	0.67	0.48	0.77	0.78	0.76	0.64	0.72	0.85	0.91	0.83	0.97	0.73	0.83	0.73	0.62	0.69	0.88	0.96	0.97	0.85	0.75	0.69	0.79	0.77	0.58	0.8	0.93	0.79	0.8	1	0.93	1.01	0.96	0.83	0.31	0.99	0.62	0.85	0.86	0.51	0.88	0.88	0.88	0.98	0.7	0.75	0.71	0.98
clotrimazole	0.67	0.55	0.38	0.65	0.56	0.56	0.48	0.48	0.64	0.67	0.7	0.68	0.59	0.62	0.59	0.69	0.53	0.6	0.75	0.83	0.67	0.56	0.58	0.63	0.54	0.51	0.62	0.82	0.75	0.65	0.89	0.76	0.8	0.65	0.7	0.29	0.68	0.58	0.74	0.77	0.4	0.71	0.7	0.78	0.73	0.6	0.67	0.49	0.66
clozapine	0.84	0.64	0.48	0.78	0.67	0.75	0.64	0.74	0.87	0.84	0.84	0.88	0.64	0.74	0.87	0.65	0.69	0.78	0.94	0.97	0.97	0.7	0.63	0.68	0.65	0.61	0.81	0.77	0.78	0.87	1.16	0.78	1.3	0.84	0.72	0.3	0.85	0.63	0.81	1.07	0.45	0.94	0.92	0.98	0.84	0.65	0.64	0.81	0.99
cocaine	0.84	0.69	0.52	0.8	0.74	0.76	0.79	0.88	0.89	0.86	0.73	1.04	0.75	0.85	0.76	0.62	0.67	0.95	0.93	0.95	0.83	0.79	0.69	0.77	0.67	0.56	0.94	0.84	0.97	0.79	0.88	0.78	0.93	0.97	0.85	0.35	1.01	0.7	0.88	0.9	0.5	0.78	0.88	0.79	0.78	0.79	0.74	0.79	1.22
codeine	0.89	0.67	0.44	0.65	0.69	0.78	0.6	0.55	0.82	0.91	0.7	0.8	0.75	0.85	0.66	0.63	0.76	0.84	0.8	0.9	0.62	0.73	0.54	0.74	0.61	0.48	0.79	0.84	0.83	0.59	0.87	0.8	0.9	0.66	0.71	0.27	0.69	0.58	0.76	0.69	0.5	0.79	0.82	0.79	0.82	0.61	0.61	0.6	0.87
colchicine	0.88	0.61	0.53	0.73	0.66	0.69	0.71	0.69	0.9	0.99	0.75	0.88	0.6	0.74	0.89	0.76	0.62	0.85	0.87	0.9	0.76	0.6	0.64	0.75	0.59	0.69	0.8	0.92	0.66	0.77	0.83	0.8	0.83	0.76	0.59	0.33	0.77	0.67	0.89	0.82	0.37	0.83	0.92	0.91	0.78	0.62	0.7	0.62	0.78
colesevelam	0.87	0.83	0.46	0.72	0.85	0.96	0.6	0.77	1.04	1	0.85	0.93	0.83	0.92	0.66	0.52	0.67	0.72	0.86	0.86	0.68	0.87	0.49	0.69	0.79	0.51	0.99	0.89	0.97	0.68	0.93	0.68	0.81	0.75	1	0.21	0.8	0.47	0.96	0.68	0.68	1.06	0.85	0.97	0.93	0.52	0.51	0.6	0.96
colestipol	0.82	0.75	0.43	0.81	0.72	0.79	0.67	0.57	0.78	0.69	0.89	0.7	0.64	0.67	0.65	0.56	0.59	0.58	0.7	0.54	0.58	0.57	0.7	0.49	0.98	0.47	0.75	0.7	0.61	0.65	0.62	0.73	0.7	0.74	0.76	0.24	0.72	0.52	0.74	0.58	0.64	0.72	0.57	0.64	0.78	0.55	0.55	0.64	0.64
conivaptan	0.81	0.42	0.7	0.78	0.49	0.55	0.77	0.9	0.58	0.61	0.71	0.62	0.4	0.45	0.83	0.48	0.47	1.02	0.73	0.61	0.65	0.5	0.73	0.88	0.49	0.62	0.57	0.58	0.51	0.79	0.61	0.6	0.65	0.74	0.5	0.36	0.76	0.68	0.53	0.7	0.28	0.64	0.61	0.65	0.53	0.87	0.68	0.85	0.87
cyclobenzaprine	0.73	0.57	0.43	0.7	0.66	0.69	0.61	0.61	0.75	0.8	0.78	0.83	0.71	0.74	0.77	0.63	0.71	0.73	1.06	0.97	0.73	0.81	0.7	0.7	0.67	0.55	0.75	0.88	0.78	0.76	1.98	0.8	1.21	0.74	0.89	0.32	0.79	0.6	0.78	0.88	0.49	0.95	0.8	0.92	0.86	0.62	0.65	0.77	0.93
cyclopentolate	0.81	0.71	0.45	0.76	0.74	0.77	0.61	0.62	0.83	0.79	0.7	0.84	0.82	0.8	0.72	0.65	0.72	0.76	0.96	1.03	0.82	0.7	0.77	0.78	0.76	0.57	0.83	0.87	0.82	0.78	1.23	0.87	1.05	0.82	0.83	0.34	0.82	0.69	0.79	0.94	0.5	0.79	0.83	0.97	0.86	0.65	0.78	0.69	0.9
cyclophosphamide	0.71	0.76	0.35	0.64	0.95	0.76	0.64	0.52	0.9	0.76	0.76	0.76	0.83	0.81	0.56	0.52	0.85	0.64	0.74	0.81	0.63	1.07	0.52	0.58	0.77	0.44	0.86	0.91	0.89	0.59	0.95	0.68	0.82	0.69	1.15	0.27	0.74	0.51	0.91	0.66	0.73	0.9	0.75	0.82	0.88	0.45	0.54	0.52	0.75
cyproheptadine	0.78	0.54	0.41	0.68	0.63	0.63	0.59	0.54	0.76	0.8	0.67	0.79	0.68	0.72	0.76	0.61	0.67	0.69	0.85	1	0.76	0.7	0.66	0.68	0.64	0.57	0.71	0.85	0.72	0.78	1.68	0.77	1.16	0.7	0.82	0.32	0.74	0.58	0.79	0.88	0.46	0.87	0.79	0.94	0.81	0.62	0.64	0.67	0.82
cyproterone	0.9	0.65	0.57	0.8	0.67	0.75	0.81	0.79	0.93	0.95	0.85	1.06	0.58	0.67	0.89	0.68	0.59	1.01	0.99	0.83	0.68	0.61	0.57	0.88	0.67	0.59	0.72	0.91	0.65	0.7	0.81	0.76	0.84	0.9	0.62	0.28	0.89	0.65	0.87	0.84	0.43	0.87	0.89	0.97	0.84	0.72	0.64	0.73	0.94
dabigatran_etexilate	0.66	0.52	0.57	0.7	0.47	0.55	0.61	0.63	0.57	0.63	0.59	0.64	0.5	0.59	0.75	0.66	0.45	0.67	0.64	0.59	0.61	0.35	0.7	0.64	0.52	0.67	0.63	0.61	0.46	0.63	0.58	0.71	0.56	0.73	0.37	0.41	0.75	0.81	0.57	0.67	0.34	0.5	0.7	0.57	0.54	0.66	0.67	0.67	0.62
dacarbazine	0.76	0.55	0.72	0.69	0.61	0.53	0.62	0.75	0.64	0.66	0.6	0.79	0.53	0.68	0.77	0.7	0.44	0.69	0.7	0.66	0.64	0.51	0.78	0.64	0.55	0.72	0.64	0.73	0.48	0.65	0.67	0.74	0.64	0.73	0.48	0.41	0.73	0.83	0.63	0.7	0.38	0.55	0.73	0.62	0.6	0.7	0.77	0.72	0.74
danazol	0.95	0.59	0.6	0.81	0.63	0.73	0.77	0.75	0.85	0.87	0.85	0.92	0.52	0.66	0.8	0.62	0.58	1.28	1.05	0.81	0.72	0.54	0.59	0.82	0.69	0.56	0.71	0.86	0.64	0.76	0.81	0.73	0.8	0.88	0.6	0.3	0.92	0.64	0.8	0.82	0.42	0.87	0.79	0.81	0.81	0.7	0.68	0.69	0.91
dantrolene	0.85	0.67	0.67	0.82	0.62	0.65	1.09	0.93	0.87	0.87	0.85	0.74	0.44	0.56	0.94	0.53	0.49	0.81	0.93	0.7	0.82	0.5	0.66	0.77	0.66	0.73	0.7	0.78	0.58	0.82	0.65	0.8	0.6	0.9	0.54	0.32	0.85	0.71	0.78	0.72	0.42	0.81	0.66	0.68	0.7	0.74	0.68	0.9	0.7
dapsone	0.89	0.76	0.47	0.78	0.99	0.72	0.59	0.48	0.94	0.89	0.68	1.15	0.68	0.74	0.7	0.59	0.71	0.71	0.84	0.84	0.52	0.62	0.52	0.71	0.85	0.48	1	1.09	0.66	0.77	0.86	0.73	0.79	0.91	0.74	0.31	0.87	0.79	0.75	0.73	0.6	0.73	0.75	0.81	1	0.68	0.58	0.56	0.77
darifenacin	0.73	0.54	0.59	0.7	0.5	0.57	0.79	0.96	0.59	0.67	0.65	0.74	0.51	0.5	0.83	0.61	0.45	0.77	0.82	0.73	0.7	0.54	0.78	0.88	0.58	0.62	0.52	0.65	0.56	0.76	0.82	0.72	0.69	0.79	0.51	0.36	0.8	0.8	0.56	0.83	0.31	0.61	0.66	0.63	0.68	0.96	0.76	0.81	0.66
darunavir	1.1	0.78	0.56	0.89	0.83	0.95	0.76	0.76	1.26	1.04	0.99	1.15	0.76	0.92	0.84	0.62	0.78	0.93	1.11	0.87	0.81	0.67	0.55	0.76	0.8	0.61	0.98	1.22	0.86	0.81	0.88	0.78	0.86	0.87	0.8	0.32	0.95	0.71	1.11	0.86	0.59	1.05	0.88	1.04	1	0.66	0.7	0.61	1.24
dasatinib	0.86	0.58	0.69	0.85	0.6	0.7	0.83	0.89	0.91	0.79	0.77	0.81	0.51	0.61	0.89	0.57	0.65	0.87	0.91	0.74	0.73	0.57	0.92	0.82	0.63	0.64	0.71	0.82	0.64	1.03	0.8	0.77	0.71	0.9	0.59	0.36	0.91	0.7	0.8	0.84	0.37	0.74	0.7	0.68	0.74	0.87	0.68	0.91	1
daunorubicin	0.78	0.42	0.65	0.69	0.51	0.55	0.59	0.81	0.65	0.71	0.65	0.78	0.46	0.6	0.86	0.62	0.45	0.84	0.82	0.72	0.66	0.37	0.72	0.76	0.46	0.87	0.61	0.55	0.54	0.64	0.66	0.65	0.62	0.79	0.4	0.39	0.78	0.7	0.58	0.71	0.28	0.65	0.69	0.67	0.55	0.71	0.7	0.74	0.69
deferasirox	0.52	0.4	0.67	0.6	0.38	0.45	0.67	0.62	0.49	0.59	0.51	0.56	0.41	0.44	0.67	0.53	0.38	0.55	0.61	0.5	0.47	0.35	0.65	0.58	0.5	0.61	0.46	0.5	0.4	0.66	0.5	0.56	0.49	0.69	0.39	0.48	0.7	0.7	0.5	0.61	0.32	0.46	0.56	0.5	0.48	0.68	0.58	0.69	0.56
delavirdine	0.68	0.5	0.74	0.8	0.55	0.61	0.77	0.89	0.69	0.63	0.79	0.77	0.43	0.54	0.85	0.52	0.51	0.74	0.82	0.65	0.68	0.47	0.73	0.76	0.55	0.62	0.6	0.72	0.52	0.72	0.57	0.64	0.62	0.87	0.49	0.42	0.85	0.63	0.63	0.94	0.31	0.67	0.62	0.58	0.67	0.78	0.66	0.94	0.72
demeclocycline	0.85	0.46	0.59	0.71	0.52	0.54	0.54	0.58	0.73	0.77	0.65	0.86	0.57	0.65	0.74	0.63	0.48	0.8	0.8	0.66	0.51	0.49	0.64	0.75	0.51	0.69	0.69	0.74	0.55	0.66	0.66	0.67	0.65	0.79	0.49	0.37	0.83	0.63	0.64	0.83	0.34	0.62	0.7	0.77	0.65	0.64	0.68	0.61	0.78
desflurane	0.61	0.84	0.29	0.54	0.83	0.81	0.49	0.36	0.73	0.66	0.69	0.56	0.74	0.77	0.48	0.35	0.93	0.46	0.55	0.6	0.38	0.84	0.36	0.42	0.69	0.32	0.8	0.68	0.82	0.43	0.54	0.45	0.6	0.47	0.87	0.18	0.49	0.34	0.75	0.47	0.9	0.69	0.55	0.58	0.73	0.33	0.35	0.42	0.58
desipramine	0.79	0.61	0.43	0.78	0.7	0.74	0.61	0.55	0.8	0.84	0.77	0.83	0.79	0.84	0.77	0.61	0.74	0.75	1.06	0.98	0.76	0.84	0.68	0.68	0.78	0.54	0.82	0.93	0.82	0.72	1.75	0.85	1.27	0.88	1.1	0.33	0.92	0.58	0.83	0.9	0.53	0.99	0.79	0.98	0.91	0.63	0.66	0.72	0.88
desloratadine	0.91	0.76	0.47	0.82	1.08	0.78	0.64	0.66	1.06	0.96	0.75	1.05	0.83	0.92	0.7	0.69	0.72	0.91	0.83	0.97	0.79	0.73	0.61	0.68	0.79	0.52	0.96	1.19	0.77	0.78	1.03	0.8	0.98	0.87	0.87	0.35	0.81	0.7	0.92	0.82	0.56	0.91	0.87	1.05	1.11	0.61	0.65	0.58	0.77
desonide	0.9	0.56	0.59	0.74	0.58	0.63	0.62	0.68	0.72	0.81	0.72	0.81	0.57	0.67	0.8	0.58	0.52	1.35	0.92	0.75	0.64	0.5	0.6	1.07	0.6	0.64	0.68	0.67	0.59	0.67	0.65	0.67	0.72	0.92	0.52	0.37	0.91	0.65	0.71	0.82	0.39	0.7	0.76	0.69	0.62	0.66	0.67	0.67	0.83
desoximetasone	0.99	0.59	0.61	0.79	0.61	0.72	0.67	0.7	0.86	0.91	0.85	0.89	0.58	0.78	0.86	0.66	0.64	1.44	1.02	0.79	0.67	0.63	0.6	0.94	0.63	0.65	0.77	0.89	0.72	0.76	0.78	0.8	0.77	0.95	0.62	0.38	0.96	0.66	0.81	0.84	0.42	0.85	0.77	0.82	0.74	0.67	0.68	0.68	0.91
desvenlafaxine	0.72	1.12	0.33	0.6	0.88	0.89	0.62	0.44	0.82	0.73	0.66	0.79	1.05	0.93	0.55	0.54	0.9	0.58	0.61	0.67	0.57	0.88	0.48	0.47	1.01	0.4	0.87	0.86	0.85	0.48	0.68	0.71	0.67	0.64	0.94	0.21	0.69	0.48	0.95	0.55	0.96	0.72	0.71	0.68	0.74	0.44	0.53	0.42	0.63
dexamethasone	0.94	0.6	0.62	0.82	0.61	0.74	0.68	0.74	0.83	0.96	0.76	0.85	0.61	0.78	0.91	0.7	0.61	1.4	1.02	0.76	0.68	0.59	0.61	0.91	0.64	0.68	0.77	0.76	0.69	0.75	0.71	0.79	0.78	0.87	0.59	0.35	0.88	0.67	0.77	0.84	0.42	0.85	0.75	0.84	0.78	0.64	0.71	0.62	0.92
dexmedetomidine	0.9	0.91	0.41	0.75	0.88	0.93	0.64	0.69	1	0.96	0.85	0.95	0.76	0.88	0.63	0.51	0.75	0.72	1.02	0.88	0.68	0.88	0.52	0.68	0.8	0.48	0.99	1.13	1.02	0.73	0.93	0.75	0.86	0.7	1.14	0.21	0.73	0.51	1.04	0.75	0.72	1.01	0.95	0.86	1.18	0.61	0.56	0.6	0.91
dexrazoxane	0.99	0.73	0.5	0.82	0.7	0.79	0.68	0.68	0.93	1.03	0.86	1.04	0.69	0.8	0.78	0.68	0.62	0.85	0.96	0.85	0.72	0.68	0.61	0.71	0.79	0.6	0.85	0.93	0.76	0.7	0.8	0.77	0.88	0.87	0.77	0.29	0.87	0.63	0.88	0.76	0.56	0.9	0.8	0.93	0.92	0.66	0.64	0.63	0.88
diatrizoate	0.74	0.91	0.41	0.66	0.71	0.83	0.57	0.55	0.74	0.73	0.7	0.94	0.7	0.89	0.6	0.6	0.64	0.71	0.8	0.71	0.67	0.7	0.51	0.55	0.73	0.5	0.76	0.73	0.78	0.57	0.69	0.78	0.77	0.74	0.67	0.25	0.81	0.59	0.74	0.67	0.49	0.7	0.96	0.74	0.66	0.5	0.64	0.48	0.75
diazepam	0.85	0.76	0.46	0.72	0.81	0.76	0.62	0.6	0.89	0.86	0.77	0.98	0.71	0.86	0.78	0.62	0.84	0.72	0.91	1.63	0.72	0.76	0.61	0.71	0.72	0.55	0.89	0.99	0.95	0.82	1.02	0.88	1.12	0.78	0.76	0.29	0.83	0.65	0.95	0.89	0.53	0.9	0.97	0.99	0.92	0.57	0.66	0.63	0.84
diazoxide	0.75	0.91	0.36	0.7	1.05	1.12	0.63	0.47	0.94	0.86	0.95	0.89	0.79	0.95	0.69	0.48	1.12	0.75	0.84	0.8	0.73	0.89	0.52	0.61	0.77	0.4	1.04	0.9	1.05	0.55	0.81	0.69	0.77	0.7	0.99	0.27	0.75	0.5	0.96	0.63	0.72	1.12	0.74	0.87	0.86	0.43	0.57	0.44	0.78
diclofenac	0.82	1.01	0.46	0.72	0.8	0.72	0.65	0.61	0.91	0.89	0.8	1	0.84	0.8	0.77	0.65	0.7	0.78	0.82	1.09	0.71	0.78	0.62	0.71	0.95	0.57	0.78	0.9	0.81	0.73	0.99	0.84	0.94	0.82	0.77	0.29	0.84	0.58	0.91	0.91	0.57	0.95	0.89	0.91	1.07	0.62	0.75	0.58	0.88
dicloxacillin	0.78	0.65	0.59	0.73	0.6	0.73	0.83	0.86	0.83	0.79	0.72	0.89	0.53	0.64	0.83	0.66	0.53	0.86	0.83	0.81	0.83	0.56	0.75	0.8	0.67	0.66	0.71	0.7	0.61	0.83	0.72	0.74	0.75	1.36	0.5	0.37	1.48	0.76	0.73	1.02	0.38	0.72	0.74	0.72	0.64	0.83	0.82	0.76	0.94
dicyclomine	0.8	0.67	0.48	0.78	0.74	0.72	0.66	0.7	0.77	0.8	0.72	0.81	0.76	0.69	0.73	0.65	0.64	0.72	1.1	0.99	0.78	0.78	0.75	0.75	0.68	0.62	0.72	0.92	0.74	0.83	1.28	0.94	1.04	0.84	0.88	0.33	0.87	0.72	0.74	0.93	0.5	0.8	0.8	0.88	0.79	0.69	0.71	0.78	0.9
didanosine	1.33	0.85	0.53	0.87	0.97	1.07	0.75	0.69	1.24	1.4	1	0.97	0.78	0.96	0.78	0.63	0.98	0.89	0.95	0.91	0.81	0.7	0.54	0.71	0.86	0.59	1.02	1.04	0.92	0.8	0.82	0.79	0.88	0.84	0.82	0.32	0.87	0.61	1.15	0.8	0.65	1.03	0.82	1.05	1.01	0.64	0.64	0.66	0.92
diethylpropion	0.83	0.84	0.4	0.79	1.01	0.95	0.69	0.58	0.93	0.9	0.91	0.95	0.8	0.81	0.67	0.53	0.85	0.72	0.93	0.97	0.65	1	0.59	0.61	0.79	0.46	0.99	1.03	0.93	0.72	0.94	0.75	0.92	0.78	1.28	0.27	0.84	0.57	1	0.72	0.73	0.94	0.76	0.84	0.98	0.57	0.6	0.64	0.92
diflunisal	1.01	0.91	0.52	0.82	0.99	0.88	0.76	0.8	1.09	1.06	0.87	1.21	0.85	0.95	0.72	0.64	0.82	0.86	0.93	0.9	0.77	0.74	0.64	0.7	0.89	0.57	1.02	1.1	0.76	0.71	0.82	0.79	0.86	0.97	0.8	0.3	0.96	0.63	1.19	0.83	0.61	1.02	0.86	0.97	1.08	0.58	0.68	0.63	0.92
digoxin	0.48	0.3	0.75	0.49	0.29	0.33	0.52	0.57	0.4	0.45	0.41	0.46	0.29	0.34	0.58	0.35	0.28	0.47	0.49	0.41	0.4	0.29	0.52	0.53	0.3	0.53	0.38	0.37	0.3	0.54	0.32	0.4	0.37	0.53	0.24	0.5	0.49	0.51	0.42	0.48	0.17	0.33	0.38	0.38	0.38	0.58	0.45	0.7	0.42
dihydroergotamine	0.6	0.45	0.7	0.61	0.46	0.52	0.66	0.7	0.53	0.59	0.62	0.64	0.45	0.49	0.82	0.57	0.45	0.64	0.68	0.6	0.55	0.41	0.8	0.74	0.46	0.65	0.53	0.5	0.49	0.75	0.54	0.63	0.56	0.82	0.38	0.42	0.81	0.74	0.49	0.67	0.25	0.51	0.55	0.54	0.52	0.81	0.72	0.81	0.64
diltiazem	0.89	0.57	0.54	0.82	0.67	0.62	0.71	0.69	0.77	0.77	0.7	0.81	0.66	0.64	0.71	0.78	0.52	0.81	0.95	0.85	0.74	0.73	0.67	0.78	0.67	0.63	0.63	0.83	0.69	0.88	0.95	0.91	0.97	0.87	0.74	0.36	0.9	0.75	0.79	0.84	0.36	0.8	0.81	0.74	0.71	0.74	0.76	0.65	0.86
diphenhydramine	0.76	0.63	0.43	0.77	0.79	0.74	0.6	0.59	0.87	0.79	0.7	0.94	0.75	0.7	0.68	0.59	0.72	0.69	0.94	1.07	0.84	0.69	0.68	0.67	0.7	0.53	0.8	0.92	0.77	0.78	1.44	0.86	1.13	0.75	0.87	0.29	0.79	0.63	0.81	0.86	0.54	0.84	0.85	0.86	0.87	0.64	0.68	0.65	0.83
dipivefrin	0.78	0.65	0.52	0.96	0.77	0.77	0.66	0.63	0.8	0.81	0.82	0.8	0.77	0.79	0.74	0.73	0.57	0.81	0.85	0.86	0.83	0.68	0.62	0.77	0.76	0.69	0.78	0.9	0.63	0.87	0.79	0.96	0.82	0.79	0.76	0.37	0.83	0.7	0.72	0.73	0.51	0.72	0.93	0.87	0.81	0.64	0.74	0.57	0.74
dipyridamole	0.87	0.46	0.57	0.74	0.5	0.61	0.52	0.6	0.73	0.74	0.64	0.7	0.5	0.66	0.79	0.68	0.56	0.72	0.73	0.79	0.7	0.43	0.6	0.68	0.47	0.76	0.65	0.58	0.6	0.61	0.63	0.72	0.71	0.7	0.44	0.48	0.66	0.74	0.59	0.67	0.31	0.59	0.73	0.73	0.56	0.56	0.68	0.55	0.69
disopyramide	0.71	0.6	0.43	0.76	0.57	0.65	0.6	0.54	0.74	0.73	0.65	0.74	0.69	0.64	0.69	0.66	0.59	0.69	0.78	0.86	0.76	0.59	0.62	0.72	0.63	0.56	0.72	0.77	0.69	0.78	1.04	0.75	0.92	0.7	0.65	0.32	0.73	0.68	0.64	0.76	0.49	0.65	0.87	0.71	0.66	0.61	0.71	0.6	0.8
disulfiram	0.76	0.91	0.42	0.71	0.81	0.88	0.59	0.57	0.82	0.86	0.73	0.85	0.72	0.83	0.64	0.57	0.65	0.73	0.8	0.78	0.57	0.55	0.55	0.61	0.76	0.45	0.82	0.81	0.71	0.6	0.61	0.73	0.7	0.73	0.65	0.27	0.77	0.57	0.82	0.72	0.61	0.73	0.68	0.78	0.73	0.52	0.67	0.55	0.78
dobutamine	0.94	0.66	0.66	0.77	0.73	0.69	1.11	0.87	0.83	0.94	0.75	0.96	0.66	0.87	0.96	0.78	0.64	0.77	0.89	0.86	0.82	0.72	0.69	0.69	0.81	0.81	0.79	0.82	0.64	0.73	0.82	0.77	0.8	1.05	0.76	0.4	0.94	0.8	0.87	0.8	0.43	0.73	0.85	1.02	0.85	0.78	0.77	0.88	0.81
docetaxel	0.49	0.31	0.61	0.55	0.32	0.34	0.46	0.55	0.46	0.51	0.41	0.5	0.34	0.45	0.58	0.56	0.28	0.53	0.5	0.45	0.47	0.31	0.58	0.6	0.34	0.65	0.43	0.46	0.31	0.57	0.45	0.56	0.43	0.6	0.3	0.52	0.6	0.63	0.42	0.56	0.21	0.35	0.52	0.43	0.37	0.71	0.61	0.55	0.41
docosanol	0.62	0.46	0.57	0.65	0.64	0.47	0.67	0.56	0.58	0.54	0.63	0.58	0.4	0.52	0.64	0.43	0.31	0.46	0.53	0.49	0.45	0.28	0.55	0.47	0.55	0.46	0.52	0.57	0.35	0.54	0.46	0.44	0.45	0.61	0.49	0.4	0.53	0.57	0.63	0.5	0.58	0.42	0.51	0.38	0.58	0.53	0.45	0.77	0.43
dofetilide	0.67	0.57	0.67	0.8	0.61	0.57	0.87	0.89	0.64	0.62	0.66	0.74	0.48	0.52	0.81	0.65	0.46	0.7	0.7	0.69	0.72	0.5	0.71	0.66	0.62	0.65	0.58	0.59	0.51	0.7	0.7	0.72	0.68	0.84	0.54	0.43	0.87	0.69	0.53	0.95	0.32	0.56	0.7	0.71	0.58	0.69	0.72	0.96	0.67
dolasetron	0.86	0.62	0.65	0.79	0.69	0.69	0.93	0.94	0.81	0.8	0.81	0.94	0.56	0.67	0.87	0.59	0.61	0.97	1.07	0.77	0.83	0.66	0.7	0.82	0.68	0.64	0.74	0.78	0.78	0.86	0.81	0.65	0.74	0.99	0.55	0.35	0.99	0.71	0.79	0.96	0.42	0.81	0.69	0.73	0.71	0.76	0.82	0.99	1.16
domperidone	0.74	0.51	0.73	0.8	0.5	0.6	0.82	0.86	0.79	0.74	0.72	0.76	0.57	0.53	0.88	0.67	0.53	0.8	0.92	0.77	0.72	0.53	0.83	0.89	0.62	0.71	0.6	0.7	0.64	0.9	0.79	0.76	0.73	0.79	0.55	0.39	0.8	0.73	0.65	0.85	0.33	0.68	0.66	0.73	0.66	0.87	0.8	1	0.81
donepezil	0.85	0.6	0.77	0.83	0.68	0.68	0.97	1.01	0.7	0.71	0.82	0.88	0.49	0.65	1.25	0.53	0.62	0.91	0.96	0.83	0.75	0.54	0.86	0.82	0.69	0.65	0.69	0.68	0.74	0.82	0.75	0.69	0.82	0.9	0.57	0.39	0.91	0.82	0.7	0.89	0.36	0.72	0.78	0.7	0.67	0.85	0.69	0.96	0.86
dopamine	0.81	0.94	0.38	0.75	1.26	0.99	0.71	0.53	1.03	0.91	0.82	1.1	1.01	1.28	0.67	0.57	1.05	0.75	0.82	0.7	0.54	0.92	0.49	0.56	0.94	0.42	1.12	1.01	1.02	0.59	0.77	0.69	0.84	0.66	1.31	0.26	0.7	0.49	1.25	0.63	0.86	0.97	0.66	1.17	1.16	0.49	0.5	0.54	0.78
dorzolamide	0.85	0.86	0.45	0.82	0.76	1.03	0.63	0.58	0.89	0.87	0.88	0.88	0.84	0.86	0.75	0.69	0.8	0.82	0.88	0.75	0.67	0.89	0.58	0.61	0.87	0.55	0.89	0.83	0.87	0.64	0.83	0.76	0.86	0.76	0.84	0.26	0.82	0.57	0.88	0.76	0.56	0.96	0.88	0.92	0.82	0.57	0.64	0.55	0.69
doxapram	0.78	0.57	0.52	0.68	0.6	0.6	0.62	0.79	0.72	0.78	0.74	0.85	0.62	0.6	0.75	0.73	0.52	0.73	0.87	0.84	0.83	0.65	0.68	0.87	0.61	0.65	0.65	0.81	0.6	0.7	1.01	0.86	0.84	0.77	0.63	0.37	0.77	0.81	0.78	0.83	0.37	0.77	0.85	0.75	0.84	0.69	0.76	0.73	0.76
doxazosin	0.89	0.56	0.79	0.84	0.56	0.61	0.9	0.96	0.67	0.73	0.73	0.82	0.43	0.51	1.33	0.6	0.63	0.82	0.78	0.63	0.73	0.38	0.78	0.77	0.58	0.72	0.65	0.61	0.46	0.92	0.56	0.62	0.64	0.86	0.42	0.45	0.81	0.75	0.69	0.79	0.3	0.65	0.65	0.63	0.56	0.9	0.64	0.95	0.68
doxepin	0.78	0.63	0.44	0.76	0.67	0.8	0.62	0.61	0.81	0.82	0.89	0.86	0.76	0.77	0.83	0.65	0.82	0.73	1.07	1.06	0.74	0.72	0.7	0.68	0.7	0.56	0.81	0.96	0.83	0.76	1.79	0.79	1.25	0.74	0.83	0.31	0.77	0.65	0.8	0.91	0.49	0.96	0.83	0.95	0.87	0.66	0.7	0.76	0.93
doxorubicin	0.76	0.4	0.64	0.69	0.49	0.53	0.58	0.79	0.63	0.69	0.62	0.75	0.47	0.58	0.84	0.63	0.43	0.82	0.79	0.7	0.66	0.31	0.7	0.76	0.44	0.9	0.59	0.55	0.52	0.62	0.64	0.63	0.64	0.74	0.39	0.47	0.74	0.69	0.56	0.7	0.27	0.63	0.71	0.64	0.54	0.7	0.69	0.73	0.67
doxycycline	0.74	0.47	0.56	0.71	0.45	0.56	0.55	0.6	0.66	0.73	0.61	0.86	0.56	0.64	0.78	0.59	0.49	0.74	0.77	0.71	0.6	0.47	0.64	0.76	0.53	0.69	0.71	0.71	0.57	0.72	0.69	0.7	0.66	0.81	0.48	0.33	0.86	0.67	0.58	0.86	0.34	0.62	0.7	0.74	0.62	0.7	0.7	0.61	0.71
droperidol	0.76	0.5	0.74	0.86	0.57	0.57	0.86	0.87	0.8	0.76	0.79	0.73	0.54	0.52	0.95	0.66	0.59	0.74	0.96	0.67	0.71	0.57	0.83	0.75	0.69	0.69	0.65	0.79	0.7	0.84	0.75	0.78	0.75	0.85	0.64	0.4	0.87	0.8	0.73	0.87	0.37	0.73	0.7	0.67	0.77	0.87	0.73	1.09	0.86
duloxetine	0.86	0.62	0.51	0.89	0.67	0.74	0.71	0.78	0.91	0.98	0.76	0.95	0.74	0.75	0.88	0.67	0.82	0.82	1.08	0.97	0.79	0.86	0.75	0.74	0.77	0.62	0.79	0.83	0.84	0.79	1.17	0.91	1.04	0.99	0.99	0.32	1.05	0.71	0.83	0.87	0.51	0.82	0.85	0.94	0.83	0.7	0.78	0.71	1.02
dutasteride	1.43	0.78	0.6	0.88	0.87	0.91	0.65	0.69	1.04	1.36	0.95	1.06	0.77	1.04	0.83	0.71	0.8	0.9	0.93	0.82	0.79	0.61	0.54	0.73	0.78	0.63	1.06	0.95	0.91	0.77	0.81	0.79	0.82	0.81	0.71	0.33	0.87	0.63	1.01	0.86	0.56	0.96	0.82	0.97	0.98	0.61	0.66	0.59	0.98
dyphylline	1.16	0.82	0.54	0.93	0.88	0.98	0.8	0.62	1.18	1.2	1.07	0.93	0.8	1.04	0.85	0.69	0.88	0.89	1.09	0.96	0.66	0.74	0.53	0.69	0.83	0.57	1.18	1.12	1.32	0.75	0.8	0.83	0.85	0.81	0.89	0.29	0.85	0.6	1.12	0.77	0.61	0.96	0.94	1.02	1	0.54	0.62	0.6	0.87
econazole	0.8	0.64	0.54	0.75	0.64	0.7	0.68	0.78	0.74	0.76	0.73	0.91	0.66	0.66	0.86	0.68	0.61	0.74	1.05	1.04	0.93	0.66	0.71	0.8	0.66	0.67	0.71	0.83	0.87	0.77	1.1	0.77	0.96	0.88	0.73	0.34	0.93	0.76	0.76	0.92	0.42	0.75	0.94	0.77	0.76	0.87	0.76	0.73	0.83
efavirenz	0.77	0.72	0.4	0.64	0.58	0.68	0.66	0.48	0.71	0.77	0.81	0.88	0.65	0.78	0.72	0.58	0.85	0.65	0.74	1.01	0.66	0.77	0.51	0.61	0.6	0.48	0.78	0.85	0.98	0.68	1.05	0.79	0.83	0.66	0.72	0.25	0.67	0.53	0.63	0.75	0.5	0.95	0.77	0.81	0.7	0.51	0.6	0.82	0.79
eletriptan	0.72	0.63	0.71	0.76	0.66	0.69	0.74	0.91	0.72	0.74	0.79	0.79	0.57	0.62	0.94	0.67	0.63	0.77	0.9	0.78	0.73	0.61	0.85	0.74	0.73	0.7	0.67	0.67	0.67	0.83	0.85	0.71	0.78	0.88	0.63	0.39	0.89	0.84	0.77	0.82	0.37	0.76	0.76	0.72	0.67	0.85	0.83	0.89	0.86
emedastine	0.99	0.63	0.52	0.85	0.74	0.81	0.66	0.73	0.88	0.92	0.97	0.92	0.74	0.8	0.8	0.64	0.79	0.93	0.95	1	0.83	0.69	0.63	0.74	0.76	0.64	0.87	0.89	0.89	0.8	1.01	0.83	1.14	0.85	0.81	0.35	0.89	0.66	0.91	0.87	0.5	0.88	0.89	0.91	0.88	0.69	0.7	0.68	1.09
enflurane	0.61	0.87	0.29	0.54	0.84	0.81	0.48	0.36	0.77	0.66	0.71	0.56	0.74	0.78	0.48	0.36	0.89	0.49	0.56	0.6	0.39	0.89	0.36	0.43	0.72	0.32	0.82	0.72	0.82	0.43	0.56	0.46	0.62	0.48	0.87	0.2	0.51	0.36	0.74	0.48	0.89	0.71	0.57	0.58	0.74	0.34	0.36	0.42	0.58
entacapone	0.73	0.58	0.61	0.8	0.64	0.58	0.83	0.81	0.77	0.79	0.77	0.73	0.59	0.78	0.87	0.85	0.54	0.76	0.69	0.66	0.72	0.53	0.65	0.66	0.66	0.68	0.82	0.66	0.58	0.73	0.74	0.66	0.7	0.84	0.57	0.45	0.78	0.73	0.69	0.78	0.42	0.62	0.78	0.71	0.7	0.66	0.69	0.7	0.68
entecavir	0.8	0.52	0.55	0.76	0.62	0.61	0.65	0.89	0.7	0.72	0.74	0.93	0.61	0.59	0.74	0.67	0.53	0.78	0.94	0.94	0.94	0.53	0.72	0.75	0.6	0.63	0.68	0.73	0.61	0.79	0.92	0.78	0.92	0.85	0.52	0.36	0.89	0.75	0.61	0.89	0.4	0.66	0.81	0.74	0.68	0.72	0.78	0.72	1.09
ephedrine	0.75	0.87	0.38	0.8	1.04	0.96	0.61	0.47	0.95	0.86	0.93	0.85	0.82	0.94	0.62	0.49	0.94	0.69	0.8	0.79	0.7	1.11	0.51	0.59	0.85	0.42	1.03	0.98	0.94	0.61	0.81	0.76	0.84	0.76	1.52	0.27	0.82	0.54	0.98	0.63	0.85	1.02	0.67	0.82	1.02	0.5	0.53	0.57	0.85
epinastine	0.86	0.63	0.43	0.66	0.76	0.79	0.57	0.55	0.88	0.86	0.73	0.8	0.71	0.86	0.65	0.61	0.79	0.83	0.8	1.07	0.86	0.9	0.61	0.73	0.69	0.51	0.8	0.86	0.97	0.66	1.1	0.78	1.14	0.79	0.94	0.27	0.81	0.57	0.85	0.83	0.53	0.95	0.83	1.04	0.88	0.68	0.59	0.6	0.9
epinephrine	0.86	0.96	0.45	0.81	1.16	1.07	0.73	0.57	1.09	1.03	0.86	1.22	0.94	1.22	0.76	0.6	0.98	0.85	0.82	0.75	0.69	0.85	0.49	0.63	0.97	0.49	1.2	1.07	0.98	0.65	0.77	0.74	0.82	0.72	1.16	0.29	0.79	0.58	1.25	0.66	0.8	0.97	0.72	1.11	1.14	0.54	0.53	0.59	0.83
eplerenone	0.82	0.52	0.63	0.84	0.65	0.6	0.72	0.91	0.72	0.7	0.69	0.8	0.5	0.66	0.79	0.7	0.54	0.77	0.83	0.81	0.84	0.55	0.75	0.85	0.56	0.74	0.67	0.78	0.56	0.77	0.81	0.75	0.89	0.86	0.55	0.42	0.85	0.88	0.68	0.79	0.33	0.67	0.81	0.73	0.72	0.73	0.86	0.77	0.85
eprosartan	0.86	0.62	0.57	0.74	0.51	0.57	0.81	0.84	0.66	0.74	0.75	0.76	0.57	0.54	0.81	0.82	0.45	0.68	0.75	0.82	0.84	0.44	0.68	0.72	0.63	0.65	0.58	0.66	0.59	0.79	0.71	0.78	0.74	0.8	0.52	0.35	0.82	0.79	0.63	0.8	0.35	0.61	0.77	0.67	0.64	0.68	0.74	0.7	0.69
ergotamine	0.6	0.45	0.71	0.61	0.46	0.52	0.68	0.73	0.51	0.6	0.61	0.68	0.42	0.48	0.83	0.56	0.45	0.61	0.68	0.56	0.61	0.41	0.77	0.74	0.46	0.65	0.52	0.5	0.49	0.73	0.52	0.6	0.56	0.78	0.38	0.42	0.76	0.72	0.47	0.71	0.24	0.51	0.53	0.53	0.51	0.8	0.69	0.81	0.56
erlotinib	0.7	0.5	0.65	0.62	0.42	0.55	0.7	0.75	0.59	0.6	0.54	0.68	0.46	0.49	0.79	0.66	0.39	0.62	0.61	0.6	0.69	0.38	0.71	0.8	0.51	0.71	0.54	0.61	0.43	0.71	0.56	0.65	0.61	0.75	0.41	0.53	0.71	1.57	0.55	0.76	0.28	0.48	0.68	0.52	0.49	0.79	0.75	0.75	0.67
ertapenem	1	0.86	0.56	0.84	0.77	0.88	0.71	0.75	1.03	0.98	0.9	1.16	0.83	0.82	0.82	0.6	0.79	0.88	1.11	1.06	0.72	0.73	0.69	0.82	0.79	0.63	1	0.95	0.74	0.8	0.98	0.81	0.97	0.93	0.83	0.34	0.95	0.69	0.9	0.9	0.57	0.89	0.96	0.97	0.92	0.7	0.75	0.69	1.03
erythromycin	0.54	0.36	0.55	0.52	0.35	0.39	0.41	0.46	0.47	0.55	0.46	0.54	0.4	0.45	0.59	0.58	0.31	0.53	0.52	0.51	0.47	0.29	0.53	0.61	0.37	0.67	0.42	0.44	0.34	0.52	0.47	0.58	0.5	0.57	0.28	0.51	0.53	0.62	0.37	0.58	0.2	0.33	0.57	0.4	0.42	0.52	0.66	0.52	0.46
esmolol	0.89	0.67	0.67	1.39	0.76	0.76	0.82	0.84	0.84	0.86	0.92	0.86	0.61	0.66	0.91	0.63	0.58	0.77	0.87	0.75	0.75	0.58	0.66	0.67	0.89	0.64	0.79	0.76	0.62	0.88	0.73	0.81	0.74	0.94	0.89	0.37	0.98	0.67	0.92	0.82	0.51	0.72	0.8	0.79	0.74	0.7	0.6	0.87	0.76
estazolam	0.82	0.71	0.5	0.71	0.67	0.82	0.6	0.61	0.83	0.79	0.73	0.97	0.65	0.81	0.85	0.62	0.74	0.78	0.97	1.98	0.71	0.65	0.59	0.78	0.67	0.54	0.87	0.96	0.92	0.67	0.98	0.82	1.05	0.78	0.68	0.26	0.82	0.6	0.86	0.92	0.49	0.79	0.93	0.91	0.9	0.77	0.7	0.62	0.91
estradiol	1.03	0.71	0.5	0.8	0.73	0.81	0.77	0.66	1.11	1.11	0.94	1.03	0.63	0.74	0.82	0.64	0.69	1.05	0.97	0.81	0.73	0.56	0.56	0.83	0.81	0.55	0.91	1.03	0.74	0.75	0.86	0.77	0.94	0.83	0.74	0.28	0.78	0.6	0.96	0.87	0.54	1.07	0.86	0.97	1.02	0.62	0.6	0.63	0.97
estramustine	1	0.53	0.7	0.82	0.6	0.66	0.84	0.88	0.83	0.84	0.86	0.88	0.45	0.55	0.91	0.62	0.54	0.96	1	0.77	0.7	0.51	0.69	0.83	0.64	0.61	0.6	0.8	0.59	0.84	0.76	0.72	0.7	0.95	0.53	0.35	0.87	0.75	0.71	0.85	0.37	0.82	0.74	0.79	0.74	0.85	0.66	0.83	0.74
ethacrynic_acid	0.87	0.98	0.53	0.94	0.86	0.9	0.81	0.79	0.9	0.87	1.07	0.9	0.71	0.81	0.77	0.7	0.67	0.87	0.9	0.81	0.78	0.67	0.57	0.7	0.91	0.57	0.93	0.89	0.81	0.84	0.74	0.79	0.78	0.93	0.75	0.34	0.98	0.63	0.87	0.81	0.59	0.87	0.94	0.81	0.87	0.61	0.72	0.68	0.84
ethambutol	0.9	0.99	0.46	0.79	0.91	0.94	0.67	0.57	0.95	0.93	0.83	0.87	0.75	0.87	0.67	0.61	0.67	0.7	0.76	0.69	0.58	0.61	0.57	0.59	1.07	0.48	0.92	0.82	0.71	0.63	0.61	0.64	0.65	0.79	0.81	0.31	0.83	0.6	0.96	0.67	0.71	0.78	0.73	0.76	0.93	0.52	0.55	0.53	0.73
ethanol	0.32	0.49	0.13	0.3	0.7	0.39	0.19	0.16	0.34	0.27	0.35	0.39	0.45	0.43	0.28	0.22	0.65	0.34	0.27	0.29	0.21	0.47	0.21	0.24	0.43	0.14	0.42	0.35	0.44	0.21	0.19	0.24	0.28	0.22	0.59	0.1	0.23	0.25	0.39	0.22	0.54	0.38	0.27	0.38	0.38	0.17	0.17	0.23	0.27
ethionamide	0.82	0.52	0.76	0.77	0.6	0.78	0.75	0.92	0.66	0.69	0.74	0.61	0.53	0.5	0.86	0.44	0.55	0.61	0.72	0.63	0.66	0.46	0.83	0.6	0.51	0.61	0.62	0.56	0.53	0.76	0.57	0.64	0.66	0.72	0.41	0.44	0.72	0.66	0.6	0.76	0.3	0.67	0.63	0.58	0.63	0.91	0.57	0.9	0.72
ethosuximide	0.69	0.94	0.31	0.57	0.97	0.92	0.61	0.45	0.95	0.7	0.78	0.76	0.83	0.94	0.54	0.4	1.17	0.59	0.65	0.78	0.53	1.03	0.41	0.47	0.71	0.34	0.94	1.17	1.1	0.49	0.66	0.6	0.62	0.61	0.96	0.23	0.66	0.49	0.89	0.52	0.96	0.83	0.66	0.62	0.82	0.35	0.44	0.58	0.67
ethotoin	0.97	0.84	0.46	0.81	0.97	0.93	0.64	0.62	1.02	1.01	0.88	0.91	0.8	0.88	0.64	0.5	0.91	0.76	0.96	1	0.66	0.86	0.52	0.65	0.78	0.46	0.95	1.06	1.05	0.72	0.88	0.8	0.92	0.77	1.04	0.26	0.82	0.59	1.1	0.77	0.72	1.01	0.84	0.91	1	0.53	0.6	0.57	0.91
etodolac	0.87	0.83	0.5	0.78	0.78	0.88	0.67	0.69	0.91	0.91	0.91	0.89	0.8	0.86	0.76	0.62	0.78	0.84	0.97	0.92	0.76	0.63	0.58	0.74	0.81	0.55	0.87	0.88	0.85	0.71	0.81	0.76	0.85	0.84	0.66	0.32	0.94	0.57	0.89	0.77	0.55	1	0.85	0.99	0.85	0.57	0.7	0.63	0.89
etomidate	1.03	0.8	0.48	0.76	0.79	0.91	0.71	0.71	0.96	1	0.96	0.97	0.83	0.86	0.71	0.64	0.81	0.76	0.94	1.06	0.81	0.71	0.64	0.79	0.79	0.53	0.89	1.07	1.06	0.77	1.05	0.95	1	0.82	0.95	0.3	0.85	0.66	0.95	0.86	0.6	0.89	0.88	0.89	0.94	0.67	0.69	0.63	0.87
etoposide	0.65	0.37	0.66	0.61	0.41	0.42	0.63	0.68	0.58	0.69	0.53	0.72	0.38	0.54	0.76	0.72	0.39	0.61	0.64	0.66	0.68	0.34	0.61	0.75	0.4	0.74	0.57	0.6	0.43	0.64	0.6	0.66	0.67	0.72	0.35	0.41	0.67	0.7	0.55	0.74	0.24	0.53	0.66	0.66	0.49	0.66	0.69	0.66	0.58
exemestane	0.93	0.66	0.51	0.77	0.75	0.81	0.73	0.73	0.96	1	0.87	0.94	0.6	0.71	0.8	0.64	0.7	1.31	0.97	0.91	0.65	0.67	0.56	0.82	0.7	0.56	0.8	1.08	0.78	0.77	0.97	0.76	0.9	0.85	0.7	0.3	0.88	0.6	0.91	0.84	0.49	1.02	0.92	0.91	0.93	0.63	0.62	0.65	1.02
ezetimibe	0.69	0.53	0.76	0.73	0.47	0.51	0.85	0.85	0.62	0.67	0.61	0.77	0.58	0.54	0.86	0.57	0.46	0.71	0.71	0.64	0.65	0.46	0.74	0.7	0.59	0.71	0.57	0.61	0.5	0.78	0.59	0.66	0.67	0.84	0.48	0.43	0.85	0.75	0.59	0.69	0.31	0.56	0.64	0.59	0.56	0.89	0.71	0.86	0.74
famciclovir	1.28	0.68	0.58	0.79	0.67	0.73	0.72	0.75	0.82	1.03	0.88	0.94	0.62	0.77	0.89	0.76	0.74	0.77	0.85	0.82	0.78	0.61	0.68	0.75	0.71	0.75	0.8	0.76	0.83	0.77	0.76	0.75	0.72	0.84	0.58	0.37	0.87	0.75	0.81	0.95	0.44	0.69	1.03	0.84	0.73	0.71	0.79	0.75	0.79
famotidine	0.79	0.68	0.57	0.81	0.66	0.72	0.76	0.72	0.82	0.81	0.77	0.79	0.63	0.72	0.84	0.65	0.62	0.72	0.81	0.67	0.6	0.69	0.71	0.64	0.75	0.6	0.8	0.72	0.63	0.73	0.73	0.72	0.67	0.86	0.7	0.37	0.84	0.63	0.73	0.75	0.54	0.72	0.72	0.82	0.72	0.72	0.69	0.75	0.78
felbamate	0.9	0.88	0.45	0.81	0.85	0.91	0.61	0.63	0.92	0.92	0.81	0.99	0.89	0.94	0.76	0.66	0.74	0.74	0.89	0.95	0.81	0.73	0.69	0.7	0.87	0.58	0.84	0.94	0.84	0.7	0.96	0.92	1	0.83	0.9	0.3	0.85	0.65	0.97	0.79	0.6	0.86	0.93	0.9	0.93	0.63	0.66	0.63	0.84
felodipine	0.78	0.7	0.47	0.74	0.73	0.81	0.61	0.57	0.82	0.76	0.7	0.85	0.7	0.83	0.69	0.71	0.77	0.77	0.81	0.86	0.8	0.65	0.69	0.69	0.75	0.55	0.77	0.89	0.81	0.71	0.85	1.54	0.86	0.73	0.98	0.3	0.78	0.66	0.8	0.74	0.43	0.77	0.78	0.84	0.82	0.59	0.71	0.61	0.77
fenofibrate	0.79	0.76	0.62	0.9	0.74	0.79	0.85	0.82	0.81	0.8	0.94	1.14	0.6	0.68	0.9	0.64	0.59	0.92	0.91	0.82	0.72	0.57	0.74	0.82	0.71	0.65	0.77	0.82	0.6	0.99	0.83	0.81	0.74	0.97	0.58	0.34	1.01	0.81	0.81	0.83	0.53	0.78	0.85	0.8	0.85	0.81	0.76	0.81	0.82
fenoldopam	1.15	0.67	0.56	0.8	0.81	0.76	0.64	0.66	1	0.97	0.84	1.27	0.68	1.01	0.87	0.67	0.7	0.8	0.92	1.07	0.76	0.64	0.58	0.75	0.75	0.63	0.94	1.01	0.78	0.78	0.87	0.84	0.99	0.9	0.8	0.33	0.81	0.77	0.87	0.84	0.51	0.87	0.92	1.01	1	0.74	0.63	0.65	0.83
fenoprofen	0.93	1.01	0.53	0.79	0.81	0.98	0.73	0.69	0.93	0.93	0.93	1.14	0.8	0.79	0.81	0.66	0.73	0.84	0.98	1.02	0.74	0.66	0.66	0.74	0.96	0.61	0.9	0.86	0.82	0.78	0.91	0.83	0.96	1.05	0.76	0.33	1.09	0.69	0.9	0.99	0.59	0.88	1.07	0.9	0.91	0.63	0.77	0.73	0.91
fentanyl	0.72	0.53	0.58	0.8	0.59	0.62	0.79	0.82	0.67	0.68	0.81	0.76	0.62	0.57	0.85	0.6	0.48	0.79	0.9	0.74	0.63	0.57	0.72	0.83	0.67	0.61	0.64	0.73	0.64	0.84	0.81	0.81	0.76	0.86	0.65	0.29	0.86	0.76	0.66	0.82	0.45	0.69	0.78	0.67	0.7	0.78	0.68	0.87	0.72
fesoterodine	0.76	0.64	0.65	0.74	0.54	0.67	0.69	0.82	0.63	0.72	0.68	0.72	0.58	0.54	0.83	0.71	0.49	0.69	0.81	0.69	0.6	0.46	0.69	0.73	0.65	0.69	0.66	0.61	0.53	0.79	0.61	0.64	0.59	0.95	0.43	0.4	0.91	0.8	0.57	0.86	0.33	0.63	0.71	0.6	0.57	0.84	0.74	0.75	0.67
fexofenadine	0.68	0.5	0.72	0.66	0.43	0.46	0.8	0.71	0.58	0.58	0.61	0.61	0.5	0.5	0.81	0.56	0.42	0.68	0.58	0.5	0.58	0.42	0.71	0.6	0.52	0.62	0.46	0.53	0.39	0.65	0.63	0.65	0.53	0.83	0.39	0.45	0.77	0.73	0.51	0.68	0.27	0.49	0.58	0.55	0.52	0.83	0.66	0.94	0.5
finasteride	1.01	0.55	0.6	0.87	0.67	0.68	0.87	0.84	0.83	0.87	0.98	0.82	0.52	0.6	0.84	0.6	0.6	1.07	1	0.75	0.66	0.6	0.68	1.08	0.68	0.62	0.72	0.84	0.62	0.76	0.74	0.79	0.8	0.88	0.61	0.27	0.88	0.64	0.77	0.8	0.4	0.87	0.76	0.83	0.75	0.78	0.69	0.68	0.86
flavoxate	0.81	0.56	0.6	0.78	0.69	0.69	0.74	0.79	0.7	0.86	0.76	0.81	0.55	0.69	0.98	0.68	0.73	0.78	1.01	0.84	0.76	0.52	0.87	0.74	0.58	0.68	0.77	0.69	0.74	0.78	0.93	0.81	0.84	0.86	0.59	0.41	0.9	0.77	0.76	0.83	0.36	0.7	0.8	0.86	0.75	0.8	0.76	0.88	0.94
flecainide	0.84	0.63	0.6	0.99	0.68	0.69	0.72	0.81	0.78	0.74	0.83	0.82	0.74	0.7	0.9	0.67	0.71	0.79	0.93	0.77	0.76	0.57	0.7	0.71	0.72	0.71	0.82	0.68	0.74	0.77	0.8	0.84	0.92	0.82	0.69	0.35	0.85	0.78	0.72	0.8	0.36	0.69	0.79	0.72	0.75	0.72	0.76	0.78	0.84
fluconazole	0.8	0.79	0.52	0.74	0.71	0.84	0.64	0.67	0.83	0.94	0.8	0.96	0.82	0.84	0.79	0.7	0.68	0.81	0.95	1.2	0.9	0.65	0.72	0.9	0.74	0.63	0.84	0.94	0.79	0.82	1.01	0.87	1.03	0.83	0.68	0.37	0.84	0.78	0.86	0.97	0.48	0.88	1.06	0.84	0.83	0.69	0.76	0.63	0.93
fludarabine	1.33	0.8	0.64	0.88	0.86	0.92	0.68	0.69	1.23	1.98	0.9	1	0.74	0.92	0.86	0.69	0.77	0.92	0.94	0.85	0.73	0.67	0.56	0.74	0.78	0.66	1.07	1.01	0.88	0.77	0.78	0.79	0.83	0.91	0.72	0.38	0.93	0.62	1.04	0.86	0.57	0.94	0.89	1.04	0.94	0.6	0.65	0.64	0.9
fludrocortisone	0.99	0.65	0.64	0.82	0.6	0.74	0.73	0.77	0.86	0.93	0.81	0.89	0.6	0.75	0.89	0.66	0.57	1.42	0.98	0.78	0.68	0.6	0.62	0.97	0.68	0.69	0.83	0.81	0.65	0.76	0.74	0.75	0.8	0.9	0.57	0.36	0.89	0.68	0.88	0.85	0.43	0.88	0.75	0.82	0.77	0.65	0.71	0.61	0.91
flumazenil	1.06	0.72	0.5	0.85	0.78	0.87	0.73	0.72	0.9	1.04	0.98	0.92	0.71	0.85	0.84	0.61	0.8	1.07	0.96	0.87	0.78	0.75	0.61	0.83	0.71	0.57	0.81	0.93	0.94	0.73	0.94	0.87	0.96	0.85	0.65	0.31	0.91	0.63	0.94	0.77	0.5	0.97	0.86	0.98	0.86	0.71	0.69	0.66	0.93
flunisolide	0.83	0.56	0.62	0.8	0.57	0.62	0.62	0.68	0.72	0.82	0.69	0.8	0.54	0.63	0.81	0.62	0.51	1	0.9	0.74	0.63	0.49	0.66	1.03	0.58	0.61	0.68	0.66	0.59	0.7	0.64	0.7	0.71	0.9	0.48	0.36	0.89	0.63	0.71	0.82	0.38	0.69	0.76	0.75	0.62	0.65	0.7	0.65	0.84
fluocinolone_acetonide	0.83	0.57	0.63	0.74	0.59	0.64	0.61	0.72	0.74	0.85	0.68	0.83	0.51	0.64	0.83	0.66	0.52	0.95	0.89	0.73	0.59	0.51	0.62	0.99	0.57	0.64	0.69	0.69	0.6	0.71	0.65	0.75	0.73	0.95	0.5	0.33	0.95	0.66	0.71	0.76	0.38	0.7	0.76	0.8	0.63	0.7	0.7	0.65	0.81
fluocinonide	0.85	0.54	0.7	0.7	0.58	0.61	0.7	0.76	0.69	0.74	0.65	0.79	0.54	0.63	0.85	0.61	0.49	0.95	0.85	0.71	0.7	0.49	0.66	1.06	0.55	0.74	0.64	0.7	0.58	0.7	0.67	0.74	0.7	0.92	0.47	0.39	0.86	0.7	0.67	0.77	0.36	0.7	0.76	0.78	0.58	0.73	0.76	0.72	0.76
fluorescein	0.82	0.55	0.46	0.73	0.61	0.68	0.51	0.52	0.93	0.88	0.7	0.8	0.66	0.71	0.74	0.69	0.67	0.67	0.76	0.92	0.76	0.53	0.6	0.74	0.63	0.61	0.83	0.93	0.71	0.78	0.89	0.79	0.91	0.71	0.57	0.35	0.73	0.64	0.7	1.01	0.42	0.84	0.84	0.9	0.79	0.63	0.67	0.57	0.75
fluorometholone	0.89	0.64	0.57	0.79	0.72	0.76	0.58	0.68	0.81	0.93	0.82	0.98	0.6	0.84	0.84	0.67	0.62	1.14	0.92	0.8	0.6	0.64	0.58	0.93	0.65	0.59	0.8	0.99	0.71	0.69	0.79	0.81	0.78	0.87	0.62	0.3	0.87	0.62	0.85	0.86	0.43	0.8	0.85	0.91	0.83	0.68	0.66	0.6	0.93
fluoxetine	0.86	0.62	0.51	0.94	0.72	0.78	0.74	0.73	0.88	0.84	0.84	0.92	0.72	0.69	0.8	0.63	0.61	0.82	0.91	0.99	0.85	0.88	0.75	0.76	0.79	0.61	0.78	0.84	0.69	0.83	1.22	0.89	1.12	1.06	1.05	0.33	1.11	0.68	0.83	0.93	0.49	0.82	0.81	0.82	0.81	0.79	0.69	0.73	0.89
fluoxymesterone	0.97	0.65	0.54	0.87	0.78	0.76	0.69	0.65	0.92	1	0.85	0.99	0.67	0.88	0.86	0.67	0.71	1.09	0.98	0.82	0.64	0.69	0.59	0.93	0.69	0.6	0.89	0.98	0.81	0.77	0.86	0.82	0.85	0.83	0.67	0.31	0.84	0.63	0.84	0.79	0.48	0.93	0.85	0.96	0.9	0.67	0.67	0.58	0.96
fluphenazine	0.79	0.42	0.59	0.76	0.51	0.55	0.76	0.82	0.64	0.63	0.7	0.72	0.49	0.57	0.85	0.64	0.52	0.71	0.84	0.86	0.79	0.51	0.71	0.75	0.54	0.71	0.58	0.6	0.59	0.87	1.13	0.73	0.98	0.79	0.56	0.42	0.79	0.81	0.62	0.99	0.34	0.74	0.75	0.78	0.65	0.71	0.73	0.91	0.87
flurazepam	0.86	0.62	0.59	0.82	0.65	0.69	0.71	0.73	0.79	0.81	0.73	0.84	0.66	0.71	0.8	0.73	0.69	0.79	0.93	1.43	0.8	0.71	0.75	0.8	0.64	0.65	0.76	0.82	0.81	0.82	1.1	0.89	0.94	0.77	0.7	0.36	0.81	0.74	0.8	0.8	0.4	0.74	0.87	0.84	0.77	0.69	0.78	0.67	0.88
flurbiprofen	0.91	0.93	0.49	0.85	0.87	1	0.7	0.66	0.92	0.88	0.89	1.08	0.72	0.77	0.72	0.67	0.63	0.91	1	0.94	0.7	0.69	0.62	0.73	0.96	0.55	0.85	0.9	0.72	0.77	0.78	0.8	0.87	0.91	0.78	0.3	0.99	0.66	0.96	0.92	0.62	0.96	1.02	0.82	0.97	0.6	0.7	0.73	0.95
flutamide	0.86	1.01	0.44	0.95	1.16	1.24	0.81	0.72	0.9	0.9	1	0.95	0.76	0.88	0.71	0.57	0.78	0.81	0.86	0.79	0.72	0.8	0.6	0.67	0.88	0.53	0.97	0.79	0.91	0.67	0.77	0.85	0.77	0.89	0.71	0.28	0.92	0.63	0.93	0.78	0.65	1.05	0.82	0.91	0.87	0.72	0.62	0.58	0.91
fluvastatin	0.77	0.55	0.63	0.82	0.54	0.56	0.89	0.86	0.76	0.84	0.67	0.94	0.6	0.65	0.83	0.71	0.52	0.82	0.84	0.74	0.8	0.49	0.73	0.75	0.6	0.71	0.65	0.67	0.59	0.71	0.79	0.75	0.78	0.81	0.53	0.45	0.84	0.8	0.72	1.01	0.4	0.66	0.76	0.82	0.65	0.71	0.75	0.75	0.76
fluvoxamine	0.83	0.66	0.5	0.89	0.8	0.79	0.67	0.77	0.88	0.84	0.91	0.9	0.64	0.72	0.81	0.64	0.64	0.73	0.88	0.83	0.84	0.64	0.66	0.81	0.79	0.63	0.77	0.88	0.75	0.74	0.92	0.94	0.96	0.91	0.75	0.33	0.87	0.66	0.77	0.78	0.5	0.84	0.83	0.76	0.79	0.67	0.7	0.68	0.73
formoterol	0.79	0.58	0.68	0.85	0.72	0.72	0.95	0.81	0.78	0.83	0.72	0.95	0.7	0.83	0.93	0.7	0.59	0.73	0.83	0.72	0.77	0.65	0.74	0.75	0.7	0.69	0.8	0.76	0.68	0.82	0.74	0.76	0.74	1.03	0.69	0.4	0.94	0.85	0.72	0.79	0.39	0.66	0.74	0.82	0.83	0.8	0.77	0.93	0.72
fosamprenavir	0.43	0.27	0.57	0.46	0.32	0.29	0.57	0.53	0.37	0.37	0.4	0.37	0.23	0.28	0.51	0.28	0.25	0.47	0.46	0.33	0.37	0.27	0.45	0.47	0.32	0.36	0.33	0.4	0.29	0.48	0.31	0.36	0.35	0.47	0.26	0.37	0.45	0.43	0.41	0.39	0.17	0.42	0.35	0.36	0.37	0.55	0.44	0.73	0.37
foscarnet	0.51	0.99	0.26	0.42	0.65	0.71	0.38	0.29	0.66	0.6	0.49	0.47	0.9	0.62	0.42	0.35	0.92	0.33	0.44	0.49	0.27	0.78	0.34	0.34	0.84	0.24	0.74	0.56	0.68	0.34	0.4	0.42	0.43	0.44	0.69	0.18	0.47	0.33	0.6	0.39	0.81	0.47	0.41	0.45	0.49	0.24	0.39	0.28	0.41
fosfomycin	0.55	1.23	0.28	0.48	0.81	0.96	0.44	0.35	0.7	0.66	0.6	0.6	0.99	0.73	0.43	0.38	0.89	0.47	0.54	0.62	0.35	0.75	0.4	0.42	1.01	0.26	0.75	0.67	0.76	0.37	0.46	0.49	0.5	0.47	0.82	0.18	0.5	0.38	0.72	0.45	0.9	0.56	0.51	0.52	0.58	0.28	0.43	0.34	0.48
fosinopril	0.6	0.54	0.67	0.65	0.45	0.53	0.79	0.66	0.58	0.59	0.61	0.66	0.51	0.48	0.72	0.61	0.46	0.6	0.59	0.62	0.63	0.41	0.69	0.62	0.5	0.64	0.52	0.54	0.48	0.68	0.56	0.62	0.57	0.72	0.38	0.42	0.79	0.73	0.57	0.65	0.32	0.54	0.67	0.6	0.51	0.69	0.79	0.76	0.56
fosphenytoin	0.82	0.83	0.54	0.69	0.61	0.82	0.58	0.62	0.75	0.78	0.76	0.88	0.7	0.66	0.75	0.7	0.61	0.85	0.87	0.89	0.83	0.59	0.65	0.77	0.87	0.64	0.71	0.9	0.68	0.7	0.9	0.81	0.92	0.81	0.6	0.37	0.91	0.8	0.79	1.15	0.43	0.76	0.82	0.79	0.73	0.63	0.75	0.61	0.79
frovatriptan	0.94	0.76	0.51	0.94	0.92	0.95	0.68	0.72	0.99	1.02	1.1	0.98	0.73	0.79	0.82	0.57	0.83	0.82	1.05	0.77	0.7	0.84	0.59	0.7	0.97	0.54	0.99	0.86	0.94	0.73	0.91	0.79	0.9	0.86	0.95	0.29	0.93	0.6	1.04	0.8	0.6	1.16	0.82	1.01	0.94	0.74	0.57	0.66	0.87
furosemide	0.92	0.82	0.58	0.93	0.83	1	0.73	0.69	0.86	0.9	0.87	1.03	0.76	0.86	0.83	0.74	0.68	0.82	0.98	0.93	0.75	0.66	0.65	0.69	0.84	0.62	0.86	0.83	0.77	0.72	0.87	0.86	0.85	0.86	0.67	0.33	0.92	0.71	0.84	1.01	0.51	0.88	1.08	0.79	0.96	0.7	0.7	0.62	0.86
gabapentin	0.78	1.09	0.37	0.65	1.02	0.87	0.55	0.42	0.89	0.81	0.71	0.78	0.96	1	0.61	0.55	0.99	0.66	0.78	0.77	0.58	1.17	0.48	0.54	0.98	0.41	0.93	0.89	0.96	0.52	0.76	0.77	0.73	0.75	1.23	0.23	0.81	0.46	0.89	0.61	0.81	0.8	0.77	0.78	0.85	0.49	0.61	0.51	0.67
gadobutrol	0.47	0.3	0.56	0.5	0.34	0.37	0.43	0.61	0.42	0.47	0.43	0.45	0.35	0.42	0.6	0.48	0.31	0.51	0.52	0.45	0.43	0.28	0.52	0.52	0.33	0.54	0.44	0.4	0.42	0.51	0.42	0.5	0.44	0.55	0.27	0.42	0.57	0.57	0.33	0.49	0.17	0.44	0.46	0.46	0.36	0.62	0.58	0.58	0.5
gadoteridol	0.66	0.61	0.46	0.64	0.52	0.54	0.51	0.54	0.64	0.69	0.58	0.67	0.69	0.61	0.7	1.73	0.44	0.61	0.63	0.68	0.63	0.43	0.63	0.64	0.67	0.61	0.58	0.66	0.51	0.6	0.67	0.79	0.69	0.73	0.44	0.45	0.68	0.66	0.53	0.65	0.35	0.57	0.76	0.68	0.61	0.53	0.72	0.54	0.57
gadoversetamide	0.75	0.55	0.79	0.89	0.72	0.63	0.79	0.86	0.62	0.67	0.73	0.76	0.45	0.47	0.84	0.47	0.44	0.69	0.68	0.59	0.59	0.51	0.86	0.65	0.54	0.57	0.6	0.63	0.53	0.86	0.56	0.64	0.57	0.82	0.5	0.39	0.81	0.71	0.59	0.76	0.3	0.66	0.65	0.55	0.69	0.91	0.6	0.97	0.72
galantamine	1.02	0.72	0.45	0.76	0.86	0.86	0.64	0.56	1	0.94	0.84	0.79	0.72	0.92	0.77	0.69	0.8	0.77	0.9	1.06	0.72	0.72	0.6	0.67	0.7	0.56	0.87	1.03	0.88	0.67	0.98	0.77	1.03	0.73	0.74	0.29	0.76	0.58	0.91	0.8	0.51	0.97	0.87	1.05	0.88	0.59	0.6	0.62	0.79
ganciclovir	1.33	0.83	0.57	0.94	0.82	0.96	0.75	0.7	1.23	1.38	0.96	1.04	0.8	1.07	0.87	0.71	0.92	0.93	0.98	0.84	0.73	0.67	0.59	0.69	0.87	0.65	1.02	1	0.96	0.75	0.8	0.8	0.85	0.86	0.77	0.38	0.92	0.66	0.98	0.81	0.6	0.95	0.86	1.05	0.91	0.63	0.67	0.74	0.89
gatifloxacin	0.94	0.69	0.59	0.96	0.66	0.68	0.72	0.71	0.81	0.9	0.86	0.92	0.62	0.73	0.86	0.7	0.66	0.9	1.09	0.77	0.79	0.52	0.62	0.76	0.83	0.63	0.78	0.77	0.76	0.84	0.75	0.87	0.98	0.87	0.64	0.32	0.91	0.66	0.77	0.85	0.4	0.85	0.8	0.93	0.72	0.66	0.71	0.67	1.02
gefitinib	0.8	0.61	0.42	0.73	0.61	0.68	0.57	0.59	0.8	0.79	0.73	0.8	0.79	0.79	0.73	0.61	0.68	0.73	0.87	1.01	0.78	0.65	0.64	0.7	0.71	0.55	0.8	0.85	0.82	0.72	1.41	0.89	1.16	0.73	0.92	0.25	0.76	0.6	0.75	0.92	0.47	0.87	0.8	0.94	0.82	0.63	0.63	0.62	0.79
gemcitabine	1.08	0.82	0.52	0.9	0.93	0.95	0.68	0.61	1.62	1.4	0.96	1.06	0.8	1.07	0.76	0.64	0.91	0.84	0.89	0.95	0.75	0.74	0.54	0.69	0.8	0.57	1.17	1.18	0.89	0.76	0.77	0.8	0.84	0.83	0.87	0.34	0.87	0.66	1.11	0.85	0.63	1.05	0.85	1.02	1.1	0.57	0.6	0.59	0.83
gemfibrozil	0.84	0.99	0.5	0.81	0.78	0.92	0.77	0.67	0.89	0.92	0.91	1.02	0.8	0.71	0.85	0.64	0.71	0.85	0.95	0.83	0.76	0.7	0.67	0.68	0.99	0.59	0.85	0.85	0.76	0.75	0.78	0.71	0.8	0.92	0.75	0.33	1.01	0.63	0.92	0.9	0.68	0.85	0.9	0.88	0.85	0.61	0.77	0.72	0.86
gemifloxacin	0.94	0.65	0.62	0.89	0.61	0.72	0.81	1.04	0.81	0.9	0.85	0.89	0.57	0.63	0.92	0.75	0.58	0.97	0.86	0.67	0.75	0.48	0.65	0.79	0.74	0.71	0.75	0.75	0.79	0.75	0.74	0.79	0.77	0.89	0.63	0.36	0.88	0.68	0.75	0.81	0.39	0.8	0.76	0.81	0.68	0.73	0.68	0.65	0.86
gentamicin	0.77	0.49	0.78	0.81	0.5	0.6	0.66	0.75	0.65	0.77	0.67	0.74	0.6	0.62	0.81	0.74	0.45	0.74	0.77	0.74	0.7	0.46	0.68	0.71	0.57	0.9	0.61	0.57	0.51	0.71	0.69	0.73	0.75	0.81	0.47	0.42	0.79	0.69	0.6	0.79	0.33	0.62	0.71	0.69	0.61	0.73	0.72	0.73	0.66
gliclazide	0.88	0.79	0.61	0.8	0.75	0.82	0.78	0.86	0.9	0.8	0.88	0.97	0.67	0.66	0.87	0.6	0.66	0.81	0.95	0.85	0.73	0.74	0.79	0.8	0.79	0.61	0.82	0.89	0.68	0.77	0.82	0.8	0.82	1.02	0.7	0.38	1.03	0.83	0.84	0.81	0.47	0.85	0.76	0.76	0.79	0.73	0.87	0.95	0.87
glimepiride	0.62	0.52	0.72	0.77	0.48	0.67	0.71	0.67	0.58	0.62	0.67	0.73	0.5	0.54	0.85	0.62	0.55	0.61	0.68	0.69	0.66	0.47	0.82	0.65	0.52	0.64	0.6	0.59	0.58	0.77	0.66	0.66	0.7	0.77	0.45	0.44	0.81	0.83	0.52	0.74	0.31	0.55	0.65	0.63	0.53	0.81	0.71	0.82	0.6
glipizide	0.68	0.54	0.72	0.82	0.5	0.69	0.71	0.71	0.59	0.68	0.71	0.73	0.51	0.54	0.86	0.66	0.53	0.64	0.72	0.68	0.64	0.46	0.87	0.66	0.56	0.64	0.65	0.59	0.54	0.77	0.68	0.71	0.67	0.77	0.48	0.42	0.83	0.86	0.58	0.73	0.31	0.58	0.74	0.58	0.55	0.88	0.72	0.84	0.61
glycopyrrolate	0.87	0.69	0.53	0.74	0.7	0.73	0.64	0.72	0.84	0.83	0.73	0.84	0.84	0.77	0.76	0.65	0.69	0.84	0.98	1.08	0.92	0.64	0.71	0.77	0.7	0.6	0.82	0.83	0.72	0.84	1.13	0.88	1.11	0.93	0.73	0.36	0.98	0.73	0.86	0.99	0.49	0.77	0.88	0.93	0.78	0.76	0.77	0.68	1.03
granisetron	0.99	0.66	0.55	0.78	0.79	0.82	0.73	0.83	0.83	0.92	0.9	1	0.67	0.65	0.88	0.58	0.69	0.87	1.18	0.88	0.75	0.78	0.82	0.77	0.74	0.64	0.87	0.8	0.71	0.88	0.95	0.73	0.9	1.03	0.68	0.37	1.07	0.66	0.81	0.9	0.46	0.86	0.75	0.94	0.82	0.67	0.84	0.84	1.22
griseofulvin	0.95	0.69	0.55	0.79	0.77	0.81	0.75	0.66	0.99	0.99	0.89	1.05	0.69	0.82	0.83	0.64	0.79	0.89	0.97	0.84	0.79	0.63	0.55	0.76	0.68	0.59	0.97	1.06	0.81	0.86	0.83	0.88	0.84	0.78	0.67	0.34	0.82	0.63	0.88	0.89	0.48	1.03	0.85	0.94	0.95	0.66	0.65	0.57	0.93
guaifenesin	0.97	1.02	0.5	1.07	1.03	1.04	0.69	0.56	1.18	1.1	0.97	1.07	0.9	1.08	0.74	0.63	0.96	0.89	0.98	0.82	0.68	0.88	0.61	0.67	0.9	0.53	1.15	1.16	0.99	0.68	0.82	0.77	0.9	0.83	1.07	0.34	0.9	0.66	1.21	0.77	0.74	1.13	0.87	1.18	1.02	0.54	0.61	0.56	0.87
guanfacine	0.86	0.9	0.42	0.81	1.03	0.92	0.71	0.55	1	0.93	0.91	0.9	0.81	0.92	0.63	0.55	0.9	0.72	0.88	0.8	0.6	0.93	0.68	0.59	0.83	0.47	1.19	0.96	0.92	0.62	0.81	0.73	0.84	0.82	1.09	0.26	0.86	0.56	1.04	0.77	0.71	1.06	0.77	0.97	1.07	0.54	0.63	0.56	0.84
halofantrine	0.72	0.52	0.68	0.8	0.62	0.6	1.04	0.95	0.67	0.7	0.84	0.71	0.46	0.62	0.96	0.47	0.46	0.73	0.93	0.7	0.77	0.54	0.76	0.76	0.62	0.63	0.63	0.62	0.63	0.81	0.7	0.73	0.69	0.94	0.6	0.36	0.9	0.7	0.64	0.78	0.38	0.77	0.62	0.72	0.66	0.79	0.67	0.99	0.73
haloperidol	0.86	0.63	0.71	0.87	0.84	0.69	0.84	0.9	0.76	0.74	0.86	0.92	0.58	0.73	0.97	0.67	0.57	1.01	0.88	0.79	0.7	0.64	0.77	0.79	0.7	0.66	0.77	0.86	0.62	0.79	0.75	0.77	0.79	0.92	0.61	0.39	0.92	0.86	0.79	0.81	0.38	0.71	0.73	0.71	0.78	0.86	0.71	1.14	0.82
halothane	0.4	0.62	0.19	0.34	0.62	0.51	0.37	0.24	0.5	0.45	0.45	0.38	0.63	0.61	0.28	0.25	0.76	0.32	0.36	0.38	0.27	0.75	0.21	0.26	0.55	0.2	0.56	0.59	0.63	0.31	0.38	0.33	0.38	0.4	0.68	0.12	0.42	0.27	0.48	0.29	1.71	0.48	0.44	0.4	0.51	0.2	0.23	0.23	0.36
heparin	0.76	1.2	0.35	0.68	0.98	0.97	0.65	0.53	0.93	0.84	0.89	0.75	0.73	0.83	0.6	0.5	0.79	0.7	0.79	0.76	0.63	0.88	0.51	0.56	0.99	0.39	0.94	0.88	0.81	0.59	0.72	0.6	0.73	0.67	1.05	0.21	0.71	0.44	1.15	0.65	0.86	0.94	0.82	0.78	0.96	0.43	0.58	0.56	0.7
hexachlorophene	0.9	0.74	0.55	0.85	0.79	0.82	0.67	0.6	1	1.02	0.77	0.98	0.72	0.9	0.76	0.64	0.76	0.89	0.94	0.91	0.69	0.79	0.59	0.73	0.72	0.59	1	1.01	0.78	0.75	0.93	0.77	0.81	0.82	0.88	0.37	0.88	0.63	0.93	0.93	0.55	0.96	0.85	0.98	0.95	0.63	0.66	0.61	0.93
hydralazine	0.94	0.83	0.35	0.7	1.05	1.05	0.63	0.53	0.92	0.83	0.9	0.84	0.82	1.02	0.76	0.43	1.2	0.73	0.76	0.89	0.55	0.97	0.44	0.55	0.73	0.38	1.09	0.84	1.14	0.52	0.86	0.63	0.73	0.69	1.04	0.24	0.74	0.44	0.91	0.71	0.79	1.02	0.66	0.84	0.94	0.48	0.54	0.56	0.77
hydrochlorothiazide	0.84	0.91	0.44	0.71	0.91	1.16	0.62	0.55	0.97	0.95	0.91	0.99	0.89	0.95	0.74	0.55	0.89	0.82	0.88	0.77	0.64	0.75	0.52	0.63	0.93	0.49	0.95	0.88	0.97	0.6	0.8	0.77	0.78	0.76	0.78	0.23	0.83	0.54	1.01	0.7	0.64	1.06	0.81	1.01	0.84	0.5	0.66	0.59	0.81
hydroflumethiazide	0.86	0.8	0.49	0.73	0.79	1.04	0.6	0.6	0.89	0.95	0.84	0.92	0.84	0.89	0.78	0.61	0.78	0.91	0.82	0.73	0.69	0.67	0.56	0.67	0.81	0.53	0.89	0.8	0.9	0.58	0.76	0.78	0.81	0.77	0.72	0.24	0.84	0.57	0.97	0.74	0.56	1.04	0.82	1	0.78	0.56	0.65	0.62	0.86
hydromorphone	0.92	0.67	0.42	0.7	0.8	0.78	0.61	0.48	0.91	1.01	0.76	0.77	0.77	0.87	0.68	0.62	0.79	0.78	0.78	0.91	0.61	0.76	0.53	0.72	0.63	0.49	0.9	0.94	0.85	0.66	0.91	0.76	0.93	0.64	0.71	0.25	0.7	0.57	0.77	0.7	0.52	0.8	0.8	1.02	0.92	0.55	0.57	0.53	0.67
hydroxocobalamin	0.88	0.82	0.56	0.82	0.95	0.91	0.67	0.61	0.98	1	0.79	1.41	0.73	1.03	0.85	0.71	0.81	0.83	0.83	0.82	0.71	0.67	0.61	0.78	0.72	0.58	0.89	0.99	0.77	0.7	0.74	0.79	0.76	0.88	0.67	0.34	0.95	0.66	1.03	0.8	0.5	0.79	0.82	1.02	0.86	0.64	0.7	0.62	0.81
hydroxychloroquine	0.91	0.64	0.59	0.89	0.72	0.75	0.97	0.79	0.78	0.86	0.82	0.86	0.67	0.75	0.97	0.73	0.77	0.78	0.98	0.83	0.72	0.71	0.78	0.8	0.72	0.66	0.81	0.77	0.76	0.94	1.01	0.75	0.87	0.94	0.68	0.37	0.87	0.73	0.91	1.13	0.45	0.76	0.8	0.8	0.82	0.73	0.83	0.83	0.91
hydroxyurea	0.41	0.71	0.18	0.4	0.69	0.71	0.35	0.27	0.57	0.41	0.71	0.46	0.54	0.56	0.36	0.26	0.91	0.3	0.37	0.39	0.34	0.67	0.45	0.29	0.61	0.2	0.59	0.58	0.75	0.28	0.31	0.36	0.39	0.37	0.73	0.15	0.4	0.34	0.62	0.39	0.75	0.68	0.36	0.44	0.54	0.3	0.3	0.33	0.38
hydroxyzine	0.88	0.57	0.55	0.73	0.6	0.65	0.78	0.78	0.67	0.72	0.81	0.86	0.58	0.61	0.76	0.64	0.49	0.75	0.9	0.78	0.84	0.53	0.69	0.81	0.7	0.73	0.64	0.74	0.58	0.86	1.04	0.92	0.92	0.8	0.62	0.4	0.79	0.8	0.7	0.92	0.4	0.71	0.81	0.75	0.77	0.7	0.71	0.73	0.68
ibandronate	0.75	0.89	0.51	0.76	0.7	0.81	0.75	0.66	0.84	0.9	0.8	0.95	1.52	0.84	0.67	0.68	0.66	0.8	0.76	0.74	0.57	0.64	0.6	0.65	1.04	0.55	0.78	0.75	0.77	0.65	0.65	0.73	0.66	0.82	0.62	0.32	0.84	0.62	0.79	0.72	0.57	0.7	0.72	0.74	0.77	0.53	0.66	0.56	0.74
ibuprofen	0.78	1.03	0.44	0.74	1	1.06	0.73	0.56	0.95	0.82	0.9	0.91	0.81	0.82	0.67	0.59	0.75	0.79	0.87	0.82	0.59	0.76	0.51	0.67	1.02	0.45	0.86	0.89	0.82	0.64	0.76	0.69	0.73	0.93	0.87	0.26	0.97	0.53	0.92	0.77	0.78	0.96	0.97	0.85	0.86	0.52	0.62	0.59	0.82
ibutilide	0.69	0.62	0.66	0.82	0.75	0.69	0.73	0.76	0.68	0.71	0.78	0.77	0.54	0.6	0.82	0.69	0.54	0.73	0.74	0.69	0.66	0.57	0.72	0.7	0.74	0.56	0.64	0.65	0.53	0.74	0.73	0.66	0.66	0.84	0.59	0.42	0.81	0.72	0.68	0.95	0.41	0.63	0.76	0.64	0.63	0.68	0.65	0.86	0.64
idarubicin	0.78	0.43	0.65	0.73	0.54	0.57	0.6	0.82	0.64	0.74	0.66	0.81	0.46	0.63	0.86	0.63	0.47	0.85	0.86	0.75	0.68	0.39	0.74	0.78	0.48	0.89	0.64	0.57	0.56	0.65	0.68	0.69	0.69	0.76	0.42	0.4	0.78	0.72	0.61	0.74	0.3	0.67	0.75	0.68	0.59	0.71	0.72	0.74	0.67
ifosfamide	0.75	0.76	0.38	0.68	0.93	0.87	0.67	0.55	0.87	0.79	0.8	0.78	0.84	0.89	0.6	0.5	0.87	0.64	0.82	0.84	0.63	1.09	0.49	0.54	0.77	0.44	0.88	0.89	0.88	0.61	0.93	0.7	0.81	0.67	1.09	0.27	0.71	0.46	0.85	0.68	0.7	0.9	0.76	0.85	0.93	0.47	0.51	0.53	0.77
iloprost	0.75	0.85	0.29	0.61	1.07	0.86	0.59	0.42	0.85	0.75	0.76	0.67	0.76	1.02	0.53	0.4	1.17	0.53	0.65	0.66	0.52	1.22	0.52	0.43	0.78	0.32	0.98	0.78	1.01	0.49	0.7	0.59	0.73	0.63	1.22	0.18	0.68	0.38	0.86	0.59	0.87	0.85	0.64	0.72	0.9	0.37	0.45	0.46	0.74
imatinib	0.58	0.5	0.7	0.64	0.51	0.55	0.67	0.74	0.59	0.51	0.63	0.64	0.39	0.5	0.86	0.53	0.45	0.6	0.64	0.57	0.67	0.42	0.78	0.61	0.5	0.6	0.49	0.45	0.44	0.7	0.59	0.61	0.57	0.7	0.39	0.49	0.69	0.75	0.53	0.68	0.26	0.48	0.61	0.53	0.54	0.82	0.62	0.86	0.59
imipramine	0.73	0.58	0.42	0.73	0.68	0.71	0.62	0.58	0.77	0.79	0.79	0.82	0.71	0.74	0.77	0.62	0.73	0.75	1.08	0.98	0.77	0.78	0.71	0.7	0.68	0.56	0.75	0.91	0.81	0.76	1.96	0.77	1.18	0.81	0.9	0.33	0.84	0.59	0.82	0.93	0.5	1	0.82	0.96	0.9	0.61	0.66	0.77	0.9
imiquimod	1.11	0.7	0.48	0.83	0.8	0.94	0.7	0.64	0.9	0.98	1.04	0.97	0.77	0.95	0.86	0.57	0.86	0.75	0.96	0.99	0.7	0.73	0.55	0.61	0.77	0.51	1.02	0.83	1.11	0.79	0.92	0.78	0.93	0.68	0.76	0.27	0.75	0.57	0.9	0.87	0.61	0.94	0.84	0.98	0.81	0.6	0.56	0.6	0.97
indapamide	0.85	0.78	0.56	0.77	0.71	1.01	0.75	0.79	0.76	0.83	0.82	1	0.58	0.7	0.88	0.6	0.6	0.85	1.01	0.8	0.81	0.65	0.71	0.77	0.79	0.66	0.8	0.71	0.63	0.83	0.85	0.71	0.79	1.07	0.65	0.38	1.17	0.76	0.72	1.25	0.46	0.74	0.74	0.74	0.77	0.8	0.81	0.81	0.94
indinavir	0.56	0.37	0.69	0.59	0.4	0.46	0.52	0.68	0.44	0.52	0.48	0.54	0.41	0.46	0.65	0.51	0.32	0.54	0.53	0.47	0.56	0.34	0.63	0.62	0.4	0.68	0.44	0.44	0.37	0.63	0.49	0.56	0.52	0.58	0.34	0.46	0.58	0.74	0.42	0.61	0.25	0.4	0.55	0.5	0.41	0.71	0.64	0.78	0.52
indomethacin	0.92	0.81	0.56	0.79	0.75	0.82	0.75	0.79	0.8	0.86	0.84	1.09	0.64	0.8	0.86	0.78	0.67	0.89	0.99	1.08	0.79	0.57	0.66	0.83	0.74	0.7	0.79	0.86	0.8	0.91	0.87	0.8	0.96	0.92	0.61	0.34	0.98	0.77	0.79	0.9	0.43	0.85	1.09	0.9	0.82	0.82	0.8	0.73	1.05
iohexol	0.68	0.46	0.59	0.68	0.41	0.52	0.59	0.6	0.59	0.63	0.61	0.68	0.46	0.56	0.65	0.68	0.39	0.6	0.62	0.57	0.62	0.42	0.55	0.7	0.5	0.74	0.59	0.59	0.47	0.65	0.58	0.69	0.62	0.7	0.43	0.38	0.66	0.69	0.5	0.66	0.31	0.51	0.72	0.63	0.54	0.57	0.72	0.56	0.57
ipratropium_bromide	0.95	0.63	0.64	0.8	0.66	0.69	0.77	0.86	0.96	0.88	0.77	1.07	0.72	0.74	0.84	0.66	0.54	0.99	0.92	0.91	0.81	0.71	0.73	0.81	0.69	0.62	0.81	0.82	0.74	0.83	0.85	0.74	0.82	1.05	0.66	0.39	1.08	0.76	0.85	0.79	0.5	0.74	0.77	0.83	0.85	0.76	0.74	0.88	1.21
irbesartan	0.79	0.63	0.66	0.7	0.48	0.6	0.65	0.76	0.64	0.67	0.67	0.78	0.52	0.52	0.83	0.69	0.48	0.76	0.85	0.76	0.73	0.4	0.76	0.88	0.59	0.72	0.54	0.65	0.51	0.85	0.62	0.71	0.66	0.89	0.46	0.39	0.91	0.78	0.57	0.9	0.32	0.6	0.74	0.65	0.6	0.83	0.78	0.79	0.7
irinotecan	0.66	0.37	0.73	0.65	0.41	0.45	0.64	0.75	0.54	0.62	0.64	0.58	0.39	0.46	0.82	0.44	0.42	0.66	0.67	0.49	0.61	0.33	0.66	0.61	0.39	0.59	0.49	0.48	0.45	0.69	0.52	0.5	0.56	0.67	0.33	0.46	0.65	0.63	0.47	0.63	0.25	0.58	0.55	0.56	0.45	0.73	0.53	0.87	0.6
isocarboxazid	0.89	0.86	0.5	0.82	0.84	0.89	0.8	0.75	0.96	0.92	0.99	0.99	0.77	0.8	0.85	0.56	0.82	0.87	1.05	1	0.81	0.78	0.73	0.71	0.9	0.56	0.95	0.86	0.8	0.8	0.9	0.76	0.91	1.02	0.85	0.32	1.11	0.7	0.94	0.88	0.59	0.98	0.86	0.91	0.91	0.66	0.8	0.81	0.91
isoflurane	0.6	0.84	0.28	0.54	0.82	0.81	0.48	0.37	0.71	0.66	0.67	0.55	0.76	0.76	0.46	0.35	0.9	0.46	0.54	0.59	0.38	0.81	0.36	0.43	0.72	0.32	0.81	0.69	0.81	0.43	0.55	0.45	0.59	0.49	0.86	0.2	0.49	0.35	0.72	0.47	0.88	0.68	0.53	0.57	0.71	0.33	0.35	0.41	0.57
isoniazid	0.73	1.02	0.34	0.66	1.19	1.03	0.58	0.44	0.92	0.81	0.91	0.8	0.79	0.94	0.6	0.39	1.1	0.57	0.72	0.79	0.55	1.04	0.47	0.47	0.78	0.34	1.09	0.91	1.12	0.57	0.67	0.61	0.76	0.71	1.22	0.13	0.77	0.53	1.09	0.68	0.88	0.99	0.67	0.69	0.99	0.43	0.5	0.54	0.65
isoproterenol	0.88	0.9	0.52	0.91	1.06	0.98	0.77	0.62	1.05	1	0.95	1.25	0.86	1.15	0.86	0.63	0.85	0.82	0.87	0.82	0.69	0.89	0.54	0.67	0.97	0.51	1.15	1.06	0.89	0.72	0.77	0.74	0.77	0.85	1.03	0.31	0.86	0.65	1.14	0.71	0.7	1	0.83	1.11	1.14	0.57	0.59	0.64	0.84
isosorbide_dinitrate	1.02	0.97	0.49	0.82	0.99	1.15	0.7	0.61	1.01	0.97	0.96	0.97	0.78	0.88	0.8	0.59	0.92	0.83	0.96	0.94	0.62	0.81	0.52	0.68	0.88	0.54	0.98	0.97	0.92	0.67	0.78	0.77	0.78	0.87	0.8	0.28	0.91	0.59	0.96	0.82	0.67	0.93	0.98	0.92	0.92	0.54	0.64	0.62	0.85
itraconazole	0.45	0.34	0.66	0.51	0.33	0.35	0.6	0.63	0.39	0.39	0.43	0.39	0.34	0.3	0.57	0.36	0.26	0.48	0.48	0.37	0.42	0.28	0.54	0.46	0.36	0.46	0.34	0.42	0.3	0.58	0.4	0.4	0.37	0.49	0.27	0.42	0.47	0.5	0.43	0.48	0.18	0.44	0.43	0.38	0.39	0.64	0.5	0.78	0.39
ixabepilone	0.48	0.35	0.58	0.5	0.29	0.36	0.53	0.55	0.45	0.47	0.4	0.48	0.39	0.39	0.6	0.52	0.29	0.47	0.48	0.42	0.5	0.31	0.58	0.53	0.37	0.59	0.42	0.45	0.29	0.55	0.45	0.5	0.47	0.56	0.29	0.45	0.54	0.66	0.37	0.53	0.2	0.36	0.51	0.39	0.38	0.57	0.57	0.6	0.49
ketamine	0.81	0.8	0.41	0.66	0.95	0.86	0.6	0.54	0.96	0.93	0.71	0.85	0.82	0.87	0.58	0.53	0.91	0.73	0.87	0.83	0.61	1.13	0.52	0.65	0.79	0.47	0.92	1.22	0.92	0.67	0.94	0.77	0.88	0.7	1.29	0.26	0.76	0.49	0.95	0.71	0.67	0.92	0.75	0.84	0.98	0.52	0.58	0.5	0.89
ketoconazole	0.61	0.44	0.71	0.71	0.4	0.52	0.73	0.77	0.59	0.55	0.62	0.68	0.46	0.45	0.79	0.55	0.45	0.61	0.7	0.68	0.67	0.5	0.73	0.75	0.49	0.62	0.54	0.55	0.55	0.76	0.65	0.68	0.66	0.67	0.42	0.41	0.67	0.79	0.54	0.72	0.28	0.53	0.68	0.56	0.49	0.84	0.64	0.86	0.63
ketoprofen	0.91	0.99	0.54	0.79	0.79	0.91	0.71	0.7	1	0.96	0.91	1.21	0.75	0.75	0.83	0.68	0.64	0.86	0.96	1.06	0.74	0.64	0.66	0.77	0.94	0.6	0.85	0.92	0.75	0.84	0.95	0.78	0.81	1.07	0.72	0.3	1.12	0.69	0.86	0.94	0.56	0.87	1.03	0.89	0.87	0.69	0.77	0.71	0.82
ketorolac	0.91	0.97	0.5	0.8	0.83	0.89	0.76	0.73	0.96	1.03	0.88	1.13	0.67	0.79	0.8	0.73	0.74	1.03	1.04	1.02	0.74	0.68	0.59	0.72	0.9	0.56	0.89	0.96	0.79	0.87	0.84	0.79	0.87	0.99	0.73	0.29	1.05	0.66	0.92	0.95	0.56	0.97	0.94	0.9	0.93	0.69	0.74	0.7	1.06
ketotifen	0.8	0.62	0.48	0.69	0.79	0.65	0.71	0.67	0.87	0.83	0.73	0.9	0.71	0.81	0.74	0.62	0.71	0.8	0.83	1.15	0.74	0.69	0.69	0.71	0.71	0.55	0.81	0.94	0.87	0.77	1.54	0.84	1.19	0.68	0.79	0.33	0.75	0.6	0.93	0.88	0.46	0.93	0.83	0.94	0.96	0.62	0.64	0.6	0.83
labetalol	0.81	0.61	0.65	0.84	0.78	0.76	0.93	0.83	0.8	0.8	0.75	1.04	0.65	0.81	0.99	0.68	0.6	0.71	0.85	0.7	0.77	0.66	0.76	0.7	0.77	0.69	0.85	0.81	0.69	0.8	0.7	0.69	0.7	0.98	0.74	0.38	1	0.84	0.75	0.81	0.42	0.7	0.74	0.81	0.86	0.81	0.78	0.88	0.71
lactulose	0.92	0.7	0.64	0.82	0.74	0.71	0.58	0.57	0.96	1.08	0.7	0.95	0.7	0.94	0.8	0.75	0.62	0.82	0.81	0.83	0.63	0.57	0.55	0.73	0.73	0.8	0.92	0.84	0.68	0.69	0.7	0.76	0.73	0.84	0.63	0.37	0.85	0.68	0.83	0.73	0.51	0.78	0.78	0.84	0.83	0.65	0.69	0.6	0.74
lamivudine	1.07	0.91	0.49	0.89	1.15	1.01	0.75	0.65	1.79	1.17	1.03	0.96	0.83	0.98	0.77	0.57	0.99	0.84	0.91	0.85	0.74	0.72	0.5	0.67	0.89	0.56	1.29	1.38	0.98	0.71	0.75	0.75	0.81	0.79	0.9	0.28	0.84	0.65	1.17	0.76	0.71	1.17	0.81	1.01	1.09	0.56	0.6	0.62	0.88
lamotrigine	1	0.82	0.47	0.78	1	0.89	0.73	0.61	1.31	1.11	0.81	0.93	0.79	0.91	0.74	0.65	0.87	0.76	0.85	0.82	0.71	0.7	0.52	0.69	0.78	0.51	1.41	1.09	0.86	0.7	0.76	0.74	0.81	0.78	0.9	0.32	0.8	0.54	1.02	0.76	0.67	1	0.91	0.87	1.06	0.5	0.57	0.5	0.88
lansoprazole	0.88	0.69	0.67	0.91	0.66	0.79	0.85	0.88	0.86	0.87	0.93	0.88	0.66	0.66	1.01	0.61	0.63	0.84	1.04	0.8	0.77	0.62	0.73	0.83	0.68	0.68	0.81	0.88	0.88	0.92	0.83	0.84	0.81	0.91	0.69	0.38	0.91	0.72	0.77	0.94	0.41	0.81	0.81	0.83	0.91	0.81	0.74	0.89	0.85
latanoprost	0.67	0.48	0.71	0.77	0.58	0.5	0.69	0.69	0.74	0.65	0.7	0.68	0.48	0.67	0.8	0.6	0.51	0.68	0.62	0.59	0.59	0.49	0.65	0.61	0.5	0.66	0.77	0.59	0.53	0.67	0.59	0.59	0.55	0.68	0.47	0.52	0.68	0.66	0.61	0.69	0.36	0.55	0.66	0.63	0.63	0.62	0.67	0.77	0.55
leflunomide	0.89	0.82	0.49	0.85	1.09	0.95	0.78	0.71	0.89	0.91	1.07	0.94	0.56	0.67	0.79	0.55	0.71	0.83	1.05	0.95	0.72	0.79	0.64	0.72	0.82	0.54	0.89	0.96	0.75	0.79	0.72	0.67	0.81	0.97	0.75	0.26	1.03	0.69	0.92	0.87	0.53	1	0.8	0.85	0.89	0.82	0.69	0.68	0.9
lenalidomide	0.77	0.66	0.51	0.65	0.52	0.65	0.54	0.73	0.71	0.79	0.63	0.75	0.7	0.68	0.7	0.66	0.54	0.7	0.8	0.9	0.79	0.44	0.62	0.75	0.59	0.7	0.72	0.72	0.62	0.72	0.84	0.84	0.9	0.74	0.53	0.35	0.78	0.71	0.67	0.81	0.4	0.63	0.82	0.7	0.66	0.62	0.77	0.61	0.91
letrozole	0.9	0.69	0.48	0.78	0.74	0.73	0.6	0.54	0.83	0.81	0.79	0.89	0.66	0.65	0.73	0.68	0.64	0.69	0.74	0.84	0.88	0.55	0.61	0.67	0.67	0.62	0.71	0.88	0.66	0.77	0.97	0.81	0.92	0.85	0.61	0.35	0.86	0.65	0.7	0.89	0.45	0.74	0.92	0.72	0.8	0.67	0.65	0.62	0.78
leucovorin	0.64	0.45	0.73	0.67	0.47	0.51	0.8	0.76	0.62	0.58	0.63	0.73	0.53	0.52	0.76	0.53	0.38	0.64	0.65	0.63	0.55	0.32	0.71	0.69	0.49	0.58	0.61	0.56	0.39	0.8	0.57	0.58	0.52	0.76	0.39	0.47	0.72	0.68	0.53	0.7	0.29	0.51	0.55	0.63	0.55	0.88	0.63	0.82	0.56
levetiracetam	0.72	1	0.35	0.64	1	1	0.6	0.5	0.93	0.89	0.8	0.81	0.88	0.92	0.6	0.46	1.09	0.66	0.81	0.76	0.55	0.99	0.53	0.58	0.8	0.4	1.05	1.03	1.01	0.59	0.76	0.68	0.73	0.71	1.18	0.24	0.78	0.55	0.91	0.75	0.86	0.85	0.71	0.82	0.89	0.48	0.58	0.51	0.74
levobunolol	0.99	0.7	0.62	1.36	0.77	0.8	0.89	0.76	0.97	1.08	0.95	1.02	0.73	0.8	0.89	0.65	0.77	0.87	1.01	0.86	0.76	0.65	0.73	0.73	0.84	0.63	0.92	0.86	0.78	0.79	0.97	0.86	0.92	0.93	0.84	0.35	1	0.72	0.93	0.92	0.52	0.82	0.81	1.02	0.85	0.75	0.77	0.79	0.98
levocabastine	0.78	0.6	0.72	0.76	0.49	0.59	0.76	0.86	0.71	0.71	0.75	0.73	0.56	0.56	0.83	0.57	0.47	0.72	0.8	0.73	0.84	0.55	0.76	0.74	0.67	0.66	0.55	0.71	0.58	0.77	0.64	0.74	0.67	0.94	0.47	0.34	1	0.79	0.7	0.76	0.34	0.68	0.66	0.65	0.67	0.8	0.74	0.96	0.67
levonorgestrel	0.95	0.65	0.51	0.79	0.74	0.79	0.71	0.73	0.94	0.95	0.91	0.95	0.62	0.69	0.82	0.61	0.62	1.18	1	0.73	0.64	0.64	0.58	0.87	0.71	0.57	0.78	0.8	0.71	0.73	0.8	0.73	0.87	0.85	0.66	0.26	0.87	0.62	0.86	0.86	0.47	0.98	0.79	0.89	0.84	0.61	0.61	0.58	0.91
lidocaine	0.83	0.83	0.44	0.81	1.06	0.85	0.76	0.59	0.9	0.89	0.9	0.92	0.75	0.76	0.65	0.54	0.8	0.78	0.96	0.89	0.63	0.93	0.62	0.63	0.8	0.54	0.93	0.96	0.77	0.69	0.99	0.74	0.81	0.89	1.07	0.29	0.95	0.56	0.93	0.88	0.64	0.94	0.75	0.88	1.03	0.61	0.62	0.67	0.91
lincomycin	0.89	0.65	0.69	0.91	0.68	0.69	0.79	0.79	0.85	0.9	0.77	0.95	0.65	0.91	0.86	0.71	0.62	0.9	0.88	0.79	0.74	0.53	0.68	0.79	0.68	0.74	0.96	0.78	0.67	0.77	0.75	0.79	0.79	0.94	0.54	0.41	0.89	0.76	0.77	0.82	0.41	0.73	0.77	0.89	0.76	0.74	0.74	0.79	0.84
lindane	0.62	0.7	0.29	0.55	0.9	0.77	0.6	0.42	0.72	0.62	0.68	0.64	0.72	0.87	0.48	0.41	0.91	0.55	0.63	0.71	0.47	0.81	0.36	0.42	0.66	0.34	0.75	0.7	0.94	0.43	0.79	0.59	0.68	0.51	0.99	0.2	0.54	0.33	0.77	0.53	0.73	0.82	0.61	0.73	0.76	0.32	0.38	0.45	0.64
linezolid	0.93	0.7	0.64	0.95	0.74	0.8	0.93	0.94	0.89	0.9	0.89	0.91	0.66	0.64	0.96	0.62	0.61	0.96	0.99	0.82	0.77	0.56	0.74	0.91	0.72	0.62	0.8	0.88	0.64	0.86	0.75	0.75	0.73	0.97	0.69	0.36	0.97	0.71	0.87	0.85	0.45	0.84	0.89	0.79	0.82	0.76	0.72	0.86	0.83
lomefloxacin	0.98	0.67	0.6	0.9	0.72	0.76	0.76	0.73	0.84	0.91	0.93	0.98	0.65	0.72	0.88	0.73	0.7	0.96	1.08	0.8	0.78	0.56	0.62	0.78	0.92	0.62	0.79	0.78	0.81	0.88	0.87	0.86	1.05	0.93	0.82	0.32	0.94	0.63	0.8	0.84	0.44	0.92	0.81	0.96	0.78	0.66	0.69	0.71	0.98
lomustine	0.94	0.94	0.44	0.74	1.28	0.95	0.74	0.63	0.94	0.92	0.95	0.9	0.78	0.79	0.69	0.52	0.86	0.71	0.93	0.93	0.69	1.02	0.62	0.62	0.9	0.51	0.96	0.96	0.85	0.7	0.88	0.73	0.85	0.93	0.96	0.29	0.98	0.56	1.02	0.89	0.72	1	0.81	0.84	1.03	0.63	0.61	0.64	0.96
loperamide	0.67	0.51	0.58	0.66	0.61	0.51	0.62	0.74	0.65	0.69	0.64	0.68	0.54	0.55	0.78	0.61	0.48	0.65	0.68	0.65	0.64	0.47	0.75	0.7	0.66	0.63	0.58	0.64	0.48	0.7	0.78	0.77	0.71	0.79	0.6	0.44	0.8	0.81	0.58	0.78	0.29	0.61	0.62	0.65	0.62	0.83	0.72	0.78	0.66
loratadine	0.88	0.66	0.51	0.86	0.73	0.77	0.68	0.68	0.83	0.85	0.75	0.82	0.58	0.64	0.83	0.67	0.6	0.77	0.87	0.91	0.9	0.59	0.72	0.79	0.59	0.64	0.7	0.91	0.74	0.93	1.25	0.87	0.91	0.85	0.56	0.36	0.85	0.7	0.76	0.99	0.38	0.83	0.88	0.9	0.76	0.86	0.69	0.82	0.85
lorazepam	0.89	0.81	0.47	0.75	0.79	0.79	0.57	0.57	0.94	0.97	0.78	0.94	0.75	0.9	0.82	0.65	0.78	0.82	0.79	1.39	0.77	0.7	0.72	0.71	0.71	0.61	0.92	1.03	0.83	0.77	0.98	0.87	1.09	0.82	0.74	0.31	0.85	0.67	1.07	0.9	0.5	0.84	0.89	0.88	0.86	0.58	0.65	0.65	0.8
losartan	0.79	0.6	0.6	0.74	0.51	0.59	0.63	0.71	0.66	0.73	0.67	0.77	0.58	0.61	0.79	0.69	0.48	0.8	0.92	0.78	0.71	0.46	0.74	0.76	0.64	0.69	0.62	0.65	0.55	0.87	0.67	0.72	0.68	0.88	0.49	0.42	0.87	0.73	0.64	0.85	0.35	0.58	0.77	0.73	0.59	0.76	0.77	0.76	0.77
loteprednol	0.87	0.67	0.52	0.8	0.69	0.71	0.59	0.77	0.83	0.93	0.73	0.97	0.65	0.75	0.71	0.65	0.59	0.88	0.86	0.82	0.65	0.89	0.57	0.75	0.69	0.59	0.83	0.8	0.64	0.72	0.74	0.78	0.8	0.86	0.71	0.33	0.91	0.63	0.85	0.74	0.49	0.73	0.73	0.8	0.9	0.58	0.71	0.64	0.99
lovastatin	0.81	0.53	0.57	0.69	0.67	0.57	0.69	0.66	0.7	0.78	0.66	0.87	0.56	0.63	0.82	0.8	0.54	0.82	0.8	0.83	0.69	0.51	0.67	0.69	0.59	0.69	0.7	0.76	0.58	0.77	0.81	0.77	0.82	0.81	0.49	0.41	0.84	0.82	0.71	0.8	0.39	0.69	0.81	0.79	0.76	0.7	0.71	0.7	0.9
loxapine	0.86	0.6	0.46	0.74	0.67	0.74	0.62	0.69	0.8	0.83	0.78	0.83	0.7	0.72	0.72	0.66	0.61	0.84	0.96	1.03	0.79	0.68	0.63	0.74	0.69	0.58	0.75	0.83	0.73	0.86	1.25	0.78	1.83	0.81	0.77	0.29	0.84	0.6	0.84	0.99	0.46	0.85	0.92	0.9	0.8	0.67	0.68	0.67	0.97
lubiprostone	0.73	1.08	0.36	0.75	1.19	1.14	0.55	0.44	0.92	0.82	0.83	0.82	0.92	0.92	0.58	0.45	0.99	0.58	0.86	0.75	0.53	0.97	0.52	0.49	0.99	0.4	1.01	0.87	1.02	0.54	0.67	0.78	0.87	0.7	1.26	0.24	0.76	0.52	0.96	0.61	0.92	0.82	0.62	0.76	0.88	0.47	0.51	0.52	0.75
malathion	0.74	0.9	0.42	0.77	0.77	0.92	0.59	0.6	0.81	0.78	0.84	0.82	0.83	0.76	0.67	0.66	0.67	0.71	0.83	0.82	0.66	0.5	0.61	0.69	0.76	0.54	0.81	0.86	0.81	0.64	0.76	0.81	0.83	0.72	0.59	0.29	0.77	0.68	0.75	0.69	0.54	0.75	0.85	0.75	0.73	0.53	0.65	0.56	0.75
mannitol	0.84	1.08	0.46	0.73	1.12	1.07	0.59	0.47	1.12	1.04	0.85	0.86	1.01	1.21	0.64	0.56	1.04	0.74	0.73	0.7	0.57	0.78	0.5	0.59	0.92	0.5	1.24	0.92	1.02	0.56	0.65	0.69	0.73	0.64	0.94	0.35	0.69	0.57	1.1	0.62	0.85	0.99	0.67	0.9	0.93	0.42	0.55	0.52	0.72
maraviroc	0.58	0.45	0.72	0.63	0.49	0.55	0.65	0.84	0.57	0.54	0.61	0.64	0.39	0.48	0.79	0.59	0.4	0.64	0.65	0.6	0.69	0.42	0.82	0.64	0.47	0.68	0.51	0.46	0.43	0.65	0.57	0.67	0.58	0.72	0.38	0.47	0.67	0.77	0.47	0.73	0.24	0.48	0.62	0.54	0.51	0.82	0.73	0.86	0.71
mecamylamine	0.61	0.77	0.36	0.5	0.86	0.72	0.65	0.49	0.82	0.62	0.7	0.72	0.77	0.91	0.44	0.4	0.92	0.65	0.55	0.59	0.53	1.44	0.37	0.49	0.77	0.34	0.93	0.75	1.1	0.4	0.63	0.53	0.65	0.61	0.96	0.22	0.66	0.36	0.67	0.55	0.86	0.73	0.55	0.61	0.78	0.45	0.42	0.53	0.69
medroxyprogesterone	0.95	0.7	0.57	0.79	0.67	0.81	0.75	0.8	0.87	0.91	0.85	0.94	0.63	0.7	0.88	0.7	0.61	1.61	1.02	0.84	0.73	0.65	0.62	0.95	0.71	0.6	0.75	0.94	0.68	0.71	0.84	0.77	0.84	0.87	0.64	0.32	0.91	0.63	0.81	0.83	0.45	0.97	0.9	0.82	0.84	0.67	0.66	0.65	0.95
medrysone	1	0.59	0.55	0.78	0.65	0.71	0.71	0.68	0.92	0.94	0.86	0.9	0.59	0.77	0.91	0.66	0.69	1.47	1.09	0.81	0.64	0.68	0.58	0.88	0.63	0.58	0.81	0.98	0.77	0.8	0.86	0.82	0.81	0.88	0.62	0.3	0.95	0.62	0.8	0.86	0.44	0.93	0.84	0.84	0.85	0.66	0.69	0.68	0.95
mefenamic_acid	0.89	1.01	0.48	0.81	0.86	0.76	0.68	0.67	0.98	0.97	0.84	1.05	0.83	0.75	0.74	0.6	0.77	0.84	0.89	1	0.72	0.81	0.63	0.73	0.95	0.54	0.87	1	0.81	0.74	0.94	0.86	0.93	0.87	0.81	0.33	0.92	0.61	1.02	0.95	0.6	0.98	0.84	1	1.09	0.62	0.74	0.58	0.94
mefloquine	0.93	0.59	0.5	0.9	0.62	0.82	0.62	0.67	0.77	0.98	0.72	0.98	0.66	0.74	0.81	0.69	0.71	0.86	0.92	0.92	0.72	0.75	0.64	0.78	0.7	0.65	0.89	0.74	0.75	0.76	0.91	0.83	0.95	0.85	0.83	0.34	0.91	0.66	0.75	0.96	0.41	0.73	0.97	0.84	0.86	0.61	0.69	0.65	0.97
megestrol	0.96	0.7	0.58	0.8	0.66	0.79	0.79	0.81	0.9	0.92	0.87	0.94	0.62	0.7	0.92	0.69	0.61	1.58	1.02	0.85	0.68	0.65	0.61	0.98	0.71	0.61	0.76	0.98	0.68	0.75	0.83	0.77	0.84	0.89	0.64	0.29	0.93	0.62	0.88	0.83	0.45	0.99	0.93	0.82	0.84	0.68	0.65	0.64	0.95
meloxicam	0.92	0.84	0.57	0.8	0.8	0.95	0.77	0.81	0.86	0.91	0.99	1.03	0.7	0.8	0.89	0.64	0.7	0.95	1.11	0.84	0.76	0.73	0.68	0.78	0.79	0.63	0.9	0.83	0.85	0.77	0.9	0.84	0.86	0.99	0.72	0.36	0.99	0.78	0.89	0.81	0.47	0.9	0.88	0.92	0.79	0.67	0.8	0.72	0.89
melphalan	0.86	0.95	0.49	0.87	0.86	0.95	0.85	0.8	0.87	0.93	0.92	0.88	0.75	0.76	0.75	0.63	0.67	0.81	0.96	0.73	0.78	0.85	0.62	0.7	0.97	0.57	0.81	0.87	0.71	0.77	0.77	0.88	0.86	0.9	1.1	0.34	0.99	0.61	1	0.86	0.57	0.92	0.9	0.86	0.84	0.58	0.72	0.69	0.87
memantine	0.59	0.66	0.35	0.51	0.73	0.69	0.6	0.46	0.74	0.63	0.61	0.77	0.81	0.93	0.46	0.44	0.88	0.66	0.51	0.56	0.49	1.43	0.38	0.47	0.67	0.34	0.8	0.63	1.01	0.35	0.68	0.6	0.61	0.6	1.05	0.23	0.64	0.38	0.68	0.47	0.68	0.67	0.55	0.61	0.67	0.44	0.44	0.59	0.64
meperidine	0.86	0.76	0.43	0.74	0.86	0.74	0.59	0.63	0.92	0.86	0.72	0.91	0.83	0.82	0.64	0.62	0.8	0.78	0.87	1	0.71	0.82	0.63	0.72	0.73	0.53	0.86	1.1	0.88	0.73	1.11	0.96	1.01	0.75	0.98	0.3	0.8	0.61	0.94	0.8	0.59	0.95	0.82	0.95	0.95	0.62	0.65	0.74	0.88
mephenytoin	0.88	0.82	0.44	0.68	0.9	0.85	0.58	0.6	0.95	0.93	0.83	0.86	0.86	0.88	0.61	0.57	0.83	0.74	0.89	0.94	0.66	0.86	0.53	0.68	0.75	0.47	0.95	1.26	0.96	0.69	0.89	0.75	0.85	0.74	0.97	0.29	0.79	0.6	1.01	0.73	0.69	0.91	0.78	0.84	0.92	0.55	0.6	0.55	0.87
mepivacaine	0.82	0.78	0.47	0.74	0.97	0.81	0.74	0.61	0.87	0.91	0.88	1	0.71	0.73	0.73	0.55	0.76	0.81	0.98	0.94	0.71	0.89	0.62	0.68	0.76	0.5	0.91	0.95	0.75	0.73	0.9	0.73	0.91	0.94	0.96	0.29	0.98	0.61	0.92	0.92	0.61	0.93	0.74	0.91	1.02	0.65	0.66	0.72	1.02
meprobamate	0.81	0.94	0.42	0.77	0.91	1.03	0.59	0.54	0.89	0.86	0.75	0.82	0.9	0.95	0.69	0.58	0.81	0.66	0.83	0.84	0.7	0.7	0.58	0.59	0.92	0.49	0.93	0.94	0.84	0.64	0.74	0.77	0.79	0.66	0.82	0.26	0.7	0.62	0.9	0.67	0.69	0.78	0.95	0.79	0.9	0.55	0.57	0.5	0.71
meropenem	0.84	0.7	0.6	0.83	0.59	0.71	0.76	0.74	0.85	0.84	0.72	0.99	0.83	0.71	0.85	0.8	0.64	0.95	0.87	0.79	0.76	0.65	0.68	0.85	0.72	0.62	0.71	0.75	0.65	0.75	0.72	0.81	0.87	0.99	0.68	0.39	1.04	0.67	0.74	0.8	0.41	0.75	0.79	0.8	0.78	0.8	0.71	0.8	0.91
mesoridazine	0.75	0.53	0.5	0.76	0.62	0.68	0.64	0.75	0.78	0.79	0.84	0.85	0.61	0.63	0.94	0.66	0.6	0.8	0.98	1	0.87	0.73	0.76	0.83	0.65	0.67	0.66	0.75	0.69	0.8	1.37	0.78	1.07	0.84	0.72	0.37	0.86	0.76	0.72	0.98	0.4	0.92	0.89	0.91	0.82	0.67	0.78	0.89	1.05
metformin	0.58	0.82	0.27	0.51	0.79	0.75	0.42	0.34	0.7	0.64	0.68	0.55	0.73	0.82	0.4	0.41	0.88	0.47	0.61	0.49	0.47	0.85	0.45	0.37	0.77	0.3	0.86	0.72	0.83	0.37	0.54	0.48	0.63	0.48	0.95	0.2	0.51	0.38	0.73	0.46	0.91	0.7	0.47	0.57	0.9	0.36	0.4	0.38	0.5
methadone	0.69	0.58	0.41	0.73	0.68	0.61	0.56	0.56	0.74	0.71	0.62	0.79	0.7	0.67	0.6	0.65	0.62	0.72	0.76	0.86	0.67	0.78	0.7	0.69	0.63	0.52	0.71	0.9	0.69	0.74	1.16	0.8	0.94	0.78	0.76	0.3	0.83	0.62	0.73	0.79	0.53	0.77	0.79	0.87	0.77	0.65	0.69	0.61	0.81
methamphetamine	0.72	0.89	0.33	0.75	1.05	0.87	0.63	0.47	0.92	0.79	0.88	0.76	0.86	0.9	0.56	0.42	0.91	0.62	0.82	0.69	0.69	1.08	0.48	0.47	0.88	0.37	0.99	0.96	0.9	0.53	0.93	0.78	0.9	0.64	1.96	0.21	0.69	0.44	1.03	0.6	0.87	1.04	0.67	0.79	1.12	0.46	0.49	0.6	0.82
methazolamide	0.86	1.1	0.41	0.93	1.23	1.83	0.65	0.54	0.9	0.94	1.01	0.95	0.81	0.95	0.7	0.51	0.92	0.7	0.81	0.79	0.59	0.67	0.57	0.57	0.97	0.46	1	0.79	0.95	0.55	0.7	0.73	0.74	0.73	0.91	0.21	0.8	0.56	0.96	0.73	0.72	0.9	0.84	0.82	0.9	0.59	0.55	0.53	0.79
methimazole	0.79	0.96	0.33	0.68	1.11	1.17	0.63	0.49	0.93	0.83	0.86	0.85	0.8	0.94	0.67	0.42	1.07	0.64	0.77	0.79	0.59	0.97	0.42	0.52	0.83	0.39	0.95	0.81	1.04	0.62	0.73	0.66	0.69	0.7	0.98	0.22	0.74	0.47	0.87	0.66	0.97	0.93	0.88	0.81	0.83	0.42	0.46	0.52	0.71
methocarbamol	0.93	0.86	0.54	1.02	0.85	0.99	0.77	0.65	1.06	1.09	0.87	1.13	0.78	0.94	0.85	0.61	0.76	0.85	1.03	0.87	0.71	0.74	0.65	0.7	0.9	0.59	0.97	0.97	0.82	0.75	0.84	0.79	0.87	0.94	0.91	0.36	0.96	0.74	1.02	0.86	0.61	0.92	0.79	0.96	0.91	0.63	0.67	0.73	0.91
methohexital	0.8	0.77	0.43	0.72	0.85	0.85	0.71	0.51	1.06	0.83	0.82	0.84	0.82	0.93	0.67	0.58	0.86	0.7	0.8	0.88	0.6	0.79	0.52	0.63	0.71	0.47	0.96	1.09	1.02	0.62	0.83	0.74	0.74	0.75	0.73	0.29	0.79	0.6	0.85	0.68	0.59	0.87	0.8	0.76	0.84	0.52	0.61	0.54	0.75
methotrexate	0.71	0.52	0.78	0.73	0.44	0.52	0.77	0.78	0.64	0.7	0.67	0.81	0.54	0.51	0.86	0.67	0.52	0.69	0.68	0.66	0.61	0.41	0.74	0.67	0.52	0.7	0.73	0.57	0.6	0.83	0.55	0.57	0.62	0.83	0.4	0.45	0.8	0.74	0.54	0.79	0.31	0.54	0.65	0.62	0.56	0.91	0.7	0.84	0.66
methsuximide	0.98	0.88	0.44	0.71	1.03	0.96	0.7	0.64	1.08	1.01	0.9	0.94	0.85	0.9	0.65	0.52	0.92	0.77	0.97	1.04	0.64	0.9	0.55	0.69	0.77	0.46	1.02	1.24	1.06	0.75	0.92	0.8	0.9	0.77	0.99	0.27	0.82	0.57	1.18	0.77	0.72	1.04	0.83	0.97	1.09	0.56	0.6	0.61	0.98
methyl_aminolevulinate	0.75	0.76	0.48	0.9	0.71	0.76	0.75	0.61	0.71	0.65	0.98	0.7	0.67	0.68	0.69	0.51	0.64	0.58	0.75	0.57	0.61	0.67	0.57	0.49	0.93	0.44	0.75	0.68	0.71	0.67	0.69	0.66	0.72	0.71	0.95	0.25	0.69	0.55	0.69	0.59	0.73	0.71	0.69	0.68	0.73	0.53	0.51	0.65	0.64
methyldopa	0.9	1.08	0.47	0.81	1.12	1.01	0.73	0.56	1.11	1.09	0.82	1.08	0.87	1.1	0.73	0.7	0.81	0.8	0.81	0.75	0.72	0.84	0.53	0.71	0.98	0.51	1.04	1.05	0.83	0.69	0.72	0.7	0.78	0.82	1.1	0.26	0.89	0.59	1.22	0.68	0.72	0.92	0.8	1.18	1.1	0.58	0.65	0.59	0.84
methylphenidate	0.84	0.77	0.42	0.8	0.79	0.79	0.59	0.54	0.99	0.89	0.79	0.94	0.82	0.87	0.68	0.57	0.83	0.81	0.79	0.98	0.87	0.95	0.66	0.64	0.82	0.54	0.93	1.04	1	0.79	1.09	0.98	0.94	0.82	1.25	0.26	0.87	0.56	0.99	0.81	0.61	1.04	0.86	0.92	1.08	0.6	0.61	0.66	0.97
methylprednisolone	0.94	0.61	0.62	0.79	0.65	0.72	0.6	0.67	0.83	0.88	0.8	0.93	0.57	0.81	0.86	0.74	0.6	1.01	0.95	0.79	0.67	0.58	0.59	0.91	0.66	0.65	0.79	0.87	0.69	0.76	0.74	0.82	0.74	0.92	0.56	0.31	0.86	0.66	0.82	0.82	0.41	0.82	0.75	0.87	0.74	0.66	0.68	0.69	0.81
methylscopolamine	0.98	0.68	0.66	0.84	0.75	0.72	0.82	0.91	1	0.97	0.76	1.12	0.72	0.83	0.8	0.67	0.57	1.02	0.98	0.9	0.87	0.71	0.69	0.78	0.72	0.64	0.84	0.88	0.78	0.76	0.82	0.75	0.82	1.08	0.65	0.4	1.1	0.76	0.87	0.82	0.48	0.78	0.87	0.86	0.87	0.78	0.75	0.9	1.27
methyltestosterone	0.99	0.69	0.51	0.77	0.76	0.83	0.74	0.62	0.99	0.97	0.85	1	0.61	0.76	0.78	0.65	0.68	1.05	0.98	0.89	0.63	0.64	0.54	0.95	0.75	0.52	0.82	1.07	0.74	0.74	0.94	0.74	0.89	0.85	0.73	0.27	0.86	0.6	0.87	0.79	0.51	0.99	0.9	0.88	1	0.62	0.64	0.62	0.94
methysergide	0.9	0.56	0.63	0.93	0.63	0.73	0.88	0.8	0.81	0.88	0.94	0.84	0.58	0.67	0.93	0.67	0.58	0.85	1.05	0.77	0.84	0.6	0.69	0.8	0.63	0.69	0.77	0.73	0.68	0.86	0.85	0.79	0.79	0.9	0.6	0.36	0.85	0.68	0.79	0.89	0.41	0.9	0.81	1.01	0.78	0.79	0.72	0.8	0.85
metipranolol	0.96	0.7	0.64	1.38	0.74	0.85	0.81	0.77	0.92	0.91	0.92	0.93	0.68	0.78	0.86	0.68	0.62	0.79	0.91	0.79	0.76	0.63	0.68	0.68	0.86	0.63	0.89	0.82	0.75	0.83	0.79	0.94	0.82	0.99	0.88	0.35	0.99	0.65	0.97	0.87	0.49	0.81	0.82	0.88	0.8	0.67	0.64	0.79	0.85
metoclopramide	0.92	0.82	0.52	0.95	1.12	0.9	0.85	0.68	1.1	0.97	0.93	1.09	0.74	0.92	0.93	0.74	0.86	0.86	1.04	0.82	0.72	0.75	0.81	0.68	0.85	0.63	1.27	1	0.87	0.76	0.93	0.77	0.87	0.95	0.8	0.36	0.97	0.71	0.85	0.83	0.54	0.87	0.83	0.93	1.03	0.66	0.71	0.83	0.95
metolazone	0.9	0.68	0.59	0.84	0.73	0.89	0.71	0.79	0.83	0.87	0.98	0.91	0.62	0.7	0.85	0.59	0.72	0.89	1.05	0.81	0.72	0.61	0.63	0.76	0.73	0.68	0.87	0.8	0.8	0.74	0.76	0.92	0.9	0.96	0.63	0.31	1.02	0.69	0.83	0.98	0.46	0.92	0.83	0.8	0.71	0.67	0.67	0.81	0.98
metoprolol	0.94	0.7	0.64	1.42	0.8	0.81	0.81	0.8	0.89	0.91	0.98	0.93	0.62	0.71	0.84	0.59	0.61	0.84	0.85	0.79	0.78	0.61	0.66	0.7	0.88	0.59	0.85	0.82	0.66	0.84	0.73	0.82	0.77	0.95	0.95	0.36	0.99	0.68	0.98	0.84	0.56	0.79	0.8	0.81	0.8	0.66	0.62	0.84	0.75
metronidazole	0.95	0.95	0.37	0.74	0.94	1.03	0.59	0.49	0.86	0.96	0.84	0.86	0.9	1.12	0.65	0.5	1.13	0.69	0.72	0.88	0.56	0.96	0.45	0.64	0.87	0.41	1	0.82	1.2	0.58	0.72	0.72	0.72	0.67	0.99	0.23	0.76	0.5	0.82	0.67	0.74	0.83	0.72	0.81	0.9	0.46	0.53	0.5	0.68
metyrapone	0.9	0.93	0.48	0.72	0.91	1.01	0.68	0.61	0.99	0.95	0.87	1	0.84	0.91	0.75	0.57	0.75	0.81	1.01	1.13	0.71	0.67	0.61	0.74	0.83	0.51	1	1.1	0.95	0.82	0.93	0.79	0.92	0.89	0.8	0.32	0.94	0.65	1.06	0.85	0.71	0.96	0.96	0.94	0.97	0.67	0.67	0.61	0.94
mexiletine	0.77	0.81	0.41	0.92	0.9	0.93	0.69	0.48	0.96	0.85	0.87	0.76	0.95	0.93	0.66	0.48	0.9	0.7	0.96	0.72	0.64	0.89	0.49	0.49	0.9	0.45	1.03	0.91	0.92	0.77	0.95	0.79	0.93	0.79	1.53	0.2	0.86	0.48	0.99	0.66	0.76	1.02	0.69	0.85	1.1	0.48	0.48	0.65	0.83
miconazole	0.77	0.61	0.55	0.73	0.63	0.68	0.7	0.78	0.72	0.76	0.74	0.87	0.61	0.63	0.85	0.71	0.57	0.75	1.04	1.02	0.95	0.64	0.73	0.83	0.64	0.66	0.69	0.82	0.83	0.76	1.09	0.76	0.95	0.89	0.71	0.38	0.94	0.74	0.72	0.89	0.41	0.72	0.93	0.76	0.72	0.84	0.78	0.73	0.79
midazolam	0.77	0.66	0.47	0.68	0.64	0.77	0.59	0.61	0.78	0.77	0.7	0.96	0.62	0.77	0.81	0.66	0.7	0.75	0.96	1.76	0.66	0.72	0.69	0.77	0.64	0.53	0.77	0.96	0.95	0.68	1.06	0.8	1.02	0.78	0.67	0.24	0.81	0.61	0.79	0.93	0.46	0.75	0.9	0.92	0.87	0.83	0.67	0.62	0.82
midodrine	0.97	0.9	0.55	1.01	0.8	0.93	0.72	0.64	1.02	0.96	0.99	0.97	0.96	1.02	0.9	0.62	0.82	0.79	0.99	0.91	0.75	0.76	0.67	0.71	0.92	0.56	1.02	1.01	0.88	0.77	0.88	0.89	0.94	0.9	0.87	0.34	0.98	0.69	0.92	0.83	0.6	0.92	0.84	0.96	0.89	0.63	0.72	0.68	0.86
mifepristone	0.76	0.49	0.48	0.79	0.6	0.6	0.69	0.67	0.74	0.76	0.77	0.77	0.48	0.6	0.77	0.66	0.55	0.89	0.79	1	0.84	0.55	0.68	0.89	0.53	0.63	0.59	0.77	0.58	0.79	0.9	0.7	0.94	0.78	0.47	0.34	0.73	0.7	0.7	0.87	0.33	0.76	0.81	0.73	0.75	0.64	0.73	0.62	0.73
miglitol	0.97	0.79	0.49	0.76	1	0.89	0.76	0.54	0.99	1.01	0.85	1.1	0.99	1.42	0.78	0.65	0.95	0.78	0.78	0.84	0.64	0.84	0.5	0.64	0.81	0.57	1.09	0.87	1.05	0.61	0.8	0.75	0.77	0.69	0.84	0.33	0.73	0.59	1.07	0.68	0.68	0.85	0.78	0.92	1.02	0.56	0.55	0.52	0.78
miglustat	0.82	0.49	0.68	0.77	0.61	0.56	0.76	0.69	0.66	0.71	0.67	0.76	0.47	0.6	0.88	0.61	0.45	0.94	0.79	0.66	0.67	0.53	0.66	0.97	0.51	0.62	0.62	0.64	0.59	0.8	0.71	0.63	0.65	0.81	0.48	0.39	0.82	0.79	0.68	0.72	0.32	0.63	0.65	0.65	0.56	0.79	0.66	0.68	0.73
milnacipran	0.74	0.77	0.41	0.79	0.86	0.72	0.55	0.53	0.83	0.81	0.68	0.83	0.9	0.77	0.58	0.59	0.74	0.67	0.81	0.82	0.68	0.72	0.58	0.62	0.78	0.48	0.86	0.98	0.82	0.66	1.04	0.89	0.9	0.77	1.03	0.28	0.84	0.57	0.9	0.67	0.59	0.76	0.75	0.76	0.84	0.58	0.62	0.6	0.73
milrinone	0.97	0.88	0.46	0.78	0.95	0.86	0.77	0.73	1.18	0.99	0.89	1.04	0.74	0.95	0.69	0.52	0.81	0.76	0.89	0.85	0.8	0.75	0.55	0.63	0.88	0.5	1.01	1.13	0.87	0.74	0.78	0.85	0.87	0.79	0.94	0.2	0.82	0.55	1.52	0.84	0.66	1.18	1.01	0.87	1.03	0.56	0.64	0.58	0.94
minocycline	0.71	0.47	0.56	0.66	0.55	0.52	0.55	0.59	0.72	0.74	0.7	0.83	0.56	0.6	0.77	0.59	0.43	0.76	0.76	0.66	0.59	0.5	0.59	0.74	0.52	0.62	0.63	0.67	0.53	0.68	0.64	0.66	0.64	0.8	0.46	0.29	0.82	0.64	0.63	0.82	0.32	0.63	0.65	0.75	0.62	0.68	0.63	0.6	0.76
minoxidil	1.04	0.89	0.46	0.8	1.04	1.11	0.75	0.7	1.13	1.04	0.92	1.15	0.85	1.06	0.82	0.54	0.98	0.82	0.85	0.94	0.71	0.91	0.62	0.68	0.78	0.49	1.1	1.08	1.01	0.73	0.83	0.75	0.88	0.77	0.94	0.27	0.81	0.6	1.55	0.76	0.7	1.13	0.83	1.13	1.04	0.61	0.59	0.61	0.94
mirtazapine	0.85	0.67	0.43	0.69	0.77	0.73	0.59	0.6	0.89	0.87	0.77	0.78	0.76	0.86	0.73	0.6	0.84	0.84	0.86	1.09	0.81	0.81	0.62	0.69	0.7	0.52	0.81	0.83	0.96	0.73	1.24	0.82	1.11	0.75	0.8	0.31	0.79	0.56	0.84	0.88	0.51	0.94	0.87	1.05	0.85	0.71	0.62	0.67	0.87
misoprostol	0.84	0.62	0.67	0.82	0.69	0.72	0.9	0.98	0.75	0.87	0.78	0.9	0.6	0.66	0.91	0.7	0.68	0.81	0.97	0.99	0.86	0.63	0.76	0.8	0.69	0.71	0.73	0.72	0.7	0.83	0.84	0.83	0.87	1.05	0.76	0.39	1.13	0.75	0.69	0.89	0.37	0.7	0.8	0.73	0.71	0.78	0.75	0.88	0.94
mitotane	0.83	0.7	0.42	0.7	0.82	0.75	0.65	0.59	0.89	0.9	0.8	0.96	0.73	0.7	0.64	0.55	0.69	0.72	0.89	0.95	0.68	0.83	0.59	0.65	0.71	0.5	0.88	1.07	0.77	0.77	1.23	0.79	0.93	0.81	0.93	0.26	0.86	0.53	0.97	0.8	0.62	1.01	0.82	0.89	1.05	0.61	0.65	0.59	0.86
mitoxantrone	0.76	0.44	0.64	0.8	0.55	0.55	0.69	0.74	0.67	0.69	0.67	0.75	0.51	0.67	0.81	0.55	0.54	0.64	0.83	0.65	0.69	0.44	0.58	0.62	0.56	0.74	0.69	0.61	0.64	0.75	0.75	0.71	0.73	0.7	0.46	0.38	0.66	0.7	0.64	0.73	0.34	0.7	0.63	0.78	0.64	0.62	0.64	0.63	0.68
modafinil	0.81	0.82	0.46	0.74	0.76	0.85	0.59	0.58	0.85	0.82	0.75	0.9	0.83	0.79	0.76	0.64	0.69	0.85	1.02	1.09	0.79	0.82	0.74	0.77	0.73	0.54	0.84	0.94	0.86	0.8	1.14	0.94	1.04	0.81	0.82	0.3	0.9	0.69	0.89	0.89	0.54	0.81	0.89	0.82	0.93	0.7	0.72	0.64	0.85
moexipril	0.73	0.61	0.69	0.74	0.48	0.62	0.73	0.81	0.58	0.68	0.68	0.67	0.59	0.56	0.96	0.71	0.44	0.75	0.74	0.65	0.65	0.49	0.75	0.74	0.64	0.69	0.58	0.63	0.54	0.71	0.68	0.78	0.74	0.9	0.57	0.42	0.9	0.81	0.64	0.76	0.29	0.62	0.69	0.65	0.54	0.8	0.91	0.88	0.63
molindone	1.01	0.7	0.52	0.79	0.81	0.84	0.74	0.7	1.01	0.98	0.91	1.05	0.67	0.79	0.81	0.61	0.93	0.93	1.19	1	0.72	0.75	0.64	0.74	0.79	0.6	0.9	0.94	0.86	0.8	0.88	0.75	0.89	0.91	0.79	0.29	0.92	0.66	0.94	0.91	0.54	1.01	0.93	0.92	1.04	0.68	0.66	0.75	1.07
mometasone	0.76	0.57	0.72	0.82	0.65	0.62	0.71	0.89	0.71	0.68	0.73	0.82	0.52	0.64	1.03	0.61	0.64	0.69	0.79	0.79	0.72	0.51	0.78	0.68	0.59	0.73	0.82	0.64	0.7	0.85	0.74	0.66	0.72	0.79	0.49	0.43	0.8	0.77	0.65	0.85	0.33	0.68	0.75	0.73	0.68	0.78	0.72	0.86	0.77
montelukast	0.53	0.46	0.64	0.58	0.37	0.35	0.71	0.63	0.51	0.51	0.59	0.56	0.41	0.4	0.71	0.57	0.41	0.59	0.61	0.52	0.6	0.35	0.67	0.67	0.5	0.64	0.44	0.47	0.38	0.66	0.51	0.53	0.54	0.67	0.37	0.44	0.63	0.64	0.42	0.56	0.29	0.43	0.59	0.52	0.49	0.67	0.64	0.79	0.51
moricizine	0.57	0.69	0.25	0.5	0.91	0.71	0.53	0.35	0.71	0.57	0.62	0.56	0.68	0.84	0.43	0.29	0.97	0.46	0.56	0.57	0.42	1.11	0.35	0.35	0.61	0.27	0.74	0.74	0.9	0.46	0.64	0.49	0.57	0.57	1.02	0.16	0.62	0.3	0.73	0.46	1.24	0.76	0.65	0.6	0.74	0.28	0.34	0.4	0.56
morphine	0.86	0.65	0.47	0.66	0.74	0.72	0.57	0.48	0.87	0.94	0.74	0.83	0.76	0.91	0.65	0.66	0.77	0.78	0.74	0.91	0.62	0.74	0.51	0.66	0.64	0.47	0.91	0.85	0.82	0.57	0.87	0.75	0.91	0.65	0.7	0.24	0.66	0.54	0.73	0.65	0.52	0.73	0.79	0.83	0.88	0.63	0.61	0.51	0.7
moxifloxacin	0.95	0.64	0.64	0.85	0.6	0.65	0.76	0.75	0.77	0.82	0.79	0.91	0.57	0.67	0.85	0.71	0.61	0.92	1.02	0.7	0.78	0.48	0.65	0.8	0.76	0.66	0.71	0.77	0.7	0.84	0.78	0.83	0.82	0.86	0.65	0.35	0.9	0.66	0.71	0.82	0.37	0.76	0.75	0.82	0.68	0.69	0.67	0.72	0.98
mupirocin	0.71	0.45	0.67	0.67	0.52	0.53	0.71	0.68	0.69	0.74	0.59	0.68	0.42	0.59	0.77	0.7	0.45	0.61	0.59	0.53	0.53	0.43	0.64	0.57	0.5	0.61	0.61	0.59	0.48	0.59	0.54	0.61	0.53	0.71	0.39	0.5	0.67	0.63	0.59	0.65	0.3	0.49	0.62	0.64	0.53	0.62	0.59	0.67	0.55
mycophenolic_acid	0.93	0.79	0.6	0.88	0.72	0.8	0.85	0.71	0.91	0.9	0.86	1	0.86	0.86	1.03	0.73	0.74	0.97	1.03	0.93	0.9	0.66	0.67	0.8	0.77	0.67	0.85	0.82	0.95	0.81	0.84	0.79	0.84	0.94	0.64	0.38	0.94	0.71	0.83	0.93	0.46	0.86	0.82	0.9	0.81	0.71	0.78	0.74	0.94
nabilone	0.94	0.55	0.67	0.84	0.59	0.68	0.83	0.76	0.77	0.86	0.86	0.87	0.55	0.75	0.96	0.64	0.64	0.96	0.96	0.83	0.66	0.56	0.66	0.9	0.58	0.64	0.79	0.77	0.76	0.78	0.78	0.7	0.76	0.9	0.55	0.36	0.91	0.67	0.7	0.79	0.45	0.79	0.79	0.95	0.69	0.69	0.67	0.85	0.82
nabumetone	1.01	0.88	0.46	0.85	1.03	0.95	0.88	0.83	1.1	0.95	1.12	0.96	0.71	0.82	0.92	0.58	0.83	0.98	1.09	0.94	0.7	0.78	0.61	0.79	0.86	0.55	0.96	1.05	1.01	0.76	1	0.73	0.88	0.83	0.84	0.3	0.88	0.59	1.03	0.84	0.62	1.15	1	0.98	1.03	0.64	0.6	0.75	0.92
nadolol	1.07	0.73	0.66	1.18	0.81	0.78	0.79	0.71	1	0.94	0.9	0.99	0.75	0.89	1	0.69	0.72	0.82	0.95	0.83	0.66	0.6	0.67	0.7	0.8	0.65	0.88	0.84	0.75	0.75	0.91	0.78	0.86	0.93	0.73	0.37	0.92	0.81	0.88	0.86	0.47	0.78	0.8	0.98	0.83	0.71	0.76	0.8	0.91
nalbuphine	0.85	0.55	0.59	0.74	0.7	0.65	0.63	0.65	0.83	0.95	0.75	0.84	0.67	0.93	0.84	0.7	0.64	0.91	0.86	0.84	0.76	0.64	0.61	0.84	0.62	0.64	0.82	0.8	0.74	0.67	0.83	0.79	0.83	0.81	0.58	0.38	0.85	0.66	0.69	0.8	0.43	0.73	0.87	0.81	0.8	0.6	0.66	0.59	0.97
nalidixic_acid	0.87	1.03	0.46	0.81	0.97	1.06	0.7	0.57	1.03	1.03	0.95	0.87	0.81	0.96	0.81	0.65	0.96	0.84	0.96	0.95	0.68	0.74	0.55	0.69	0.85	0.48	1.04	0.91	1.21	0.67	0.82	0.76	0.84	0.71	0.79	0.24	0.79	0.5	1.01	0.72	0.64	1.07	0.89	0.96	0.89	0.53	0.65	0.61	0.99
naloxone	0.89	0.64	0.52	0.76	0.78	0.73	0.64	0.52	0.89	0.99	0.81	0.86	0.71	0.92	0.71	0.7	0.68	0.83	0.76	0.8	0.64	0.68	0.5	0.77	0.61	0.57	0.88	0.87	0.79	0.69	0.84	0.77	0.89	0.7	0.65	0.3	0.74	0.56	0.8	0.72	0.47	0.77	0.81	0.87	0.83	0.56	0.67	0.6	0.93
naltrexone	0.9	0.59	0.54	0.78	0.77	0.71	0.62	0.55	0.88	1	0.76	0.89	0.68	0.9	0.73	0.71	0.68	0.87	0.79	0.8	0.69	0.67	0.56	0.8	0.64	0.6	0.87	0.86	0.78	0.75	0.86	0.79	0.88	0.73	0.63	0.35	0.77	0.59	0.78	0.76	0.45	0.79	0.82	0.85	0.85	0.56	0.68	0.6	0.96
naphazoline	0.94	0.77	0.43	0.79	0.83	0.93	0.69	0.67	0.98	1.02	0.83	0.98	0.81	0.92	0.75	0.54	0.87	0.85	1.21	1.09	0.71	0.89	0.56	0.67	0.81	0.49	0.97	0.97	0.9	0.81	1.07	0.77	1.06	0.83	1.1	0.26	0.87	0.54	1.01	0.89	0.65	1.02	0.93	1.02	1.28	0.66	0.64	0.62	1.09
naproxen	0.93	0.96	0.47	0.82	0.96	0.99	0.87	0.64	1.03	0.97	0.98	0.95	0.73	0.81	0.81	0.67	0.77	0.89	1	0.82	0.67	0.55	0.52	0.73	0.97	0.49	0.94	1	0.83	0.73	0.87	0.71	0.81	0.89	0.79	0.28	0.95	0.56	1	0.78	0.63	1.1	0.99	0.96	0.97	0.55	0.63	0.63	0.88
naratriptan	0.86	0.71	0.62	0.83	0.74	0.77	0.82	0.82	0.84	0.82	0.93	0.97	0.7	0.72	0.87	0.63	0.71	0.82	1.05	0.86	0.8	0.66	0.7	0.76	0.85	0.71	0.81	0.79	0.75	0.81	0.97	0.83	0.92	0.92	0.71	0.38	0.88	0.69	0.88	0.9	0.46	0.83	0.85	0.85	0.78	0.73	0.77	0.88	0.89
natamycin	0.74	0.48	0.65	0.75	0.51	0.53	0.67	0.77	0.65	0.69	0.67	0.74	0.51	0.58	0.79	0.62	0.45	0.99	0.74	0.7	0.68	0.43	0.69	1.13	0.5	0.69	0.59	0.61	0.55	0.76	0.65	0.63	0.68	0.82	0.43	0.43	0.8	0.83	0.61	0.8	0.29	0.61	0.72	0.63	0.56	0.75	0.78	0.69	0.78
nateglinide	0.91	0.76	0.6	0.86	0.76	0.77	0.82	0.89	0.78	0.8	0.86	0.98	0.73	0.66	0.81	0.74	0.6	0.76	0.95	0.97	0.91	0.67	0.81	0.76	0.76	0.66	0.79	0.79	0.68	0.84	0.86	0.75	0.89	1	0.69	0.36	1.04	0.82	0.76	0.94	0.51	0.77	0.84	0.79	0.76	0.73	0.79	0.79	0.88
nebivolol	0.8	0.59	0.79	0.83	0.57	0.61	0.83	0.96	0.74	0.75	0.7	0.85	0.54	0.67	0.96	0.69	0.51	0.76	0.87	0.7	0.79	0.59	0.87	0.79	0.61	0.73	0.67	0.69	0.54	0.87	0.75	0.82	0.71	0.9	0.6	0.45	0.9	0.79	0.7	0.85	0.34	0.64	0.74	0.73	0.66	0.88	0.77	0.99	0.78
nefazodone	0.69	0.47	0.77	0.69	0.48	0.59	0.75	0.71	0.59	0.67	0.7	0.71	0.53	0.49	0.81	0.57	0.49	0.7	0.73	0.7	0.65	0.47	0.88	0.73	0.56	0.71	0.59	0.56	0.53	0.81	0.74	0.65	0.7	0.82	0.52	0.4	0.82	0.78	0.58	0.82	0.34	0.58	0.7	0.6	0.62	0.74	0.73	1.06	0.6
nelarabine	0.72	0.5	0.7	0.73	0.5	0.53	0.81	0.86	0.62	0.68	0.67	0.85	0.59	0.54	0.84	0.67	0.63	0.65	0.69	0.63	0.61	0.44	0.79	0.71	0.54	0.7	0.55	0.57	0.56	0.74	0.64	0.59	0.62	0.85	0.43	0.47	0.8	0.74	0.55	0.76	0.31	0.57	0.66	0.61	0.54	0.91	0.7	0.86	0.59
nelfinavir	0.7	0.46	0.59	0.68	0.53	0.51	0.59	0.67	0.6	0.66	0.54	0.65	0.47	0.59	0.7	0.69	0.42	0.66	0.65	0.64	0.66	0.4	0.69	0.67	0.47	0.67	0.56	0.54	0.46	0.73	0.61	0.68	0.61	0.71	0.42	0.49	0.67	0.85	0.53	0.71	0.3	0.51	0.61	0.61	0.51	0.68	0.77	0.71	0.54
neomycin	0.64	0.36	0.65	0.59	0.35	0.41	0.61	0.7	0.55	0.65	0.51	0.57	0.44	0.47	0.66	0.6	0.35	0.56	0.64	0.57	0.6	0.31	0.63	0.71	0.4	0.93	0.49	0.51	0.39	0.66	0.54	0.64	0.6	0.65	0.34	0.4	0.6	0.66	0.43	0.73	0.25	0.47	0.58	0.56	0.48	0.66	0.69	0.63	0.54
neostigmine	0.84	0.94	0.43	0.75	1.04	1.02	0.68	0.64	0.98	0.93	0.95	0.94	0.78	0.86	0.66	0.54	0.8	0.76	1	0.86	0.67	0.9	0.56	0.63	0.84	0.48	0.99	0.92	0.86	0.66	0.9	0.76	0.83	0.86	0.98	0.3	0.9	0.52	0.95	0.81	0.68	0.92	0.96	0.95	0.87	0.56	0.57	0.63	0.86
nepafenac	0.69	0.58	0.66	0.71	0.51	0.53	0.72	0.76	0.66	0.64	0.65	0.68	0.48	0.58	0.78	0.6	0.47	0.67	0.8	0.7	0.71	0.43	0.72	0.78	0.51	0.74	0.58	0.58	0.47	0.73	0.62	0.68	0.71	0.84	0.44	0.44	0.83	0.76	0.65	0.78	0.27	0.55	0.7	0.61	0.56	0.76	0.76	0.77	0.78
nevirapine	0.84	0.75	0.46	0.69	0.78	0.82	0.58	0.54	0.95	0.96	0.82	0.88	0.72	0.92	0.69	0.58	0.82	0.85	0.87	0.93	0.68	0.7	0.54	0.69	0.69	0.51	0.92	0.89	1.05	0.68	1.18	0.84	0.89	0.75	0.75	0.31	0.82	0.59	0.89	0.77	0.53	1.02	0.8	1.02	0.87	0.58	0.62	0.52	0.91
nicardipine	0.66	0.5	0.65	0.72	0.49	0.55	0.69	0.64	0.64	0.66	0.58	0.72	0.53	0.59	0.81	0.73	0.51	0.64	0.77	0.69	0.72	0.51	0.86	0.69	0.6	0.67	0.62	0.67	0.53	0.68	0.73	1.27	0.75	0.82	0.6	0.39	0.86	0.72	0.6	0.72	0.3	0.58	0.7	0.63	0.57	0.75	0.77	0.77	0.63
nicotine	0.82	0.94	0.37	0.67	1.05	0.86	0.59	0.54	1.07	0.93	0.81	0.76	0.75	0.85	0.6	0.45	0.88	0.69	0.82	0.95	0.61	0.79	0.54	0.57	0.83	0.41	0.98	0.97	1.04	0.63	0.78	0.71	0.86	0.6	1.25	0.22	0.64	0.41	1.07	0.65	0.83	0.99	0.87	0.84	1.07	0.46	0.47	0.59	0.83
nifedipine	0.74	0.68	0.43	0.74	0.67	0.76	0.53	0.54	0.74	0.75	0.65	0.77	0.79	0.81	0.68	0.7	0.7	0.73	0.76	0.84	0.68	0.63	0.61	0.68	0.69	0.53	0.8	0.87	0.79	0.66	0.82	1.24	0.85	0.7	0.84	0.28	0.73	0.64	0.72	0.74	0.42	0.72	0.8	0.77	0.73	0.59	0.7	0.53	0.73
nilotinib	0.67	0.48	0.71	0.73	0.49	0.47	0.67	0.72	0.57	0.64	0.59	0.72	0.44	0.62	0.79	0.63	0.41	0.64	0.64	0.56	0.69	0.45	0.66	0.62	0.46	0.7	0.58	0.6	0.42	0.63	0.58	0.65	0.62	0.71	0.42	0.45	0.66	0.77	0.59	0.65	0.32	0.51	0.71	0.57	0.52	0.66	0.66	0.79	0.67
nilutamide	0.92	0.76	0.53	0.78	0.8	0.9	0.76	0.75	1.04	1	0.85	0.98	0.65	0.77	0.78	0.62	0.75	0.91	0.92	0.87	0.8	0.59	0.58	0.72	0.77	0.56	0.92	1.05	0.78	0.76	0.78	0.83	0.86	0.86	0.76	0.33	0.9	0.62	0.96	0.83	0.56	0.97	0.81	0.96	0.97	0.62	0.7	0.58	0.93
nimodipine	0.77	0.59	0.52	0.73	0.57	0.65	0.56	0.6	0.74	0.75	0.73	0.79	0.66	0.69	0.73	0.8	0.59	0.72	0.73	0.77	0.82	0.5	0.66	0.69	0.68	0.65	0.66	0.78	0.64	0.71	0.73	1.21	0.8	0.76	0.69	0.34	0.77	0.75	0.69	0.73	0.4	0.69	0.84	0.76	0.67	0.64	0.71	0.66	0.67
nisoldipine	0.72	0.64	0.51	0.73	0.64	0.69	0.6	0.56	0.69	0.72	0.7	0.8	0.73	0.74	0.66	0.71	0.64	0.74	0.72	0.83	0.65	0.59	0.6	0.7	0.64	0.54	0.72	0.79	0.72	0.72	0.78	1.17	0.81	0.74	0.74	0.29	0.79	0.67	0.7	0.72	0.42	0.67	0.74	0.71	0.67	0.57	0.72	0.58	0.68
nitazoxanide	0.9	0.82	0.53	0.88	0.93	1.18	0.72	0.82	0.89	0.93	0.91	1.03	0.71	0.71	0.86	0.62	0.77	0.9	0.95	0.92	0.73	0.7	0.68	0.76	0.81	0.65	0.84	0.93	0.8	0.86	0.82	0.78	0.84	0.97	0.7	0.34	1.06	0.68	0.87	0.97	0.51	0.85	0.82	0.82	0.83	0.82	0.71	0.64	0.9
nitrazepam	0.8	0.72	0.45	0.76	0.9	0.95	0.58	0.6	0.85	0.85	0.79	1.11	0.63	0.82	0.88	0.65	0.75	0.69	0.79	1.38	0.79	0.59	0.64	0.68	0.66	0.59	0.92	0.92	0.88	0.79	0.99	0.87	1.03	0.82	0.7	0.31	0.8	0.63	0.94	0.83	0.48	0.93	0.9	0.92	0.83	0.62	0.65	0.65	0.76
nitrofurantoin	0.94	0.79	0.53	0.85	0.83	0.88	0.8	0.71	1.05	1.07	0.92	1	0.59	0.75	0.8	0.6	0.71	0.94	0.98	0.82	0.75	0.62	0.59	0.73	0.9	0.6	0.91	1	0.75	0.81	0.72	0.67	0.83	0.89	0.7	0.3	0.99	0.61	0.92	0.85	0.61	0.94	0.8	0.87	0.9	0.65	0.62	0.67	0.88
nitroglycerin	0.91	1.05	0.43	0.79	0.92	1.01	0.65	0.59	0.93	0.89	0.8	0.97	1.06	1.01	0.81	0.65	0.81	0.71	0.81	0.88	0.66	0.68	0.55	0.62	0.91	0.55	0.91	0.99	0.84	0.66	0.79	0.8	0.8	0.74	0.73	0.3	0.76	0.6	1.03	0.71	0.67	0.81	0.99	0.82	0.87	0.51	0.61	0.57	0.76
nizatidine	0.85	0.71	0.6	0.8	0.61	0.7	0.8	0.71	0.71	0.75	0.75	0.85	0.61	0.6	0.87	0.61	0.62	0.68	0.79	0.68	0.64	0.6	0.78	0.64	0.89	0.61	0.74	0.66	0.62	0.76	0.71	0.73	0.69	0.83	0.7	0.34	0.87	0.61	0.7	0.74	0.42	0.66	0.76	0.78	0.68	0.72	0.67	0.75	0.73
norepinephrine	0.83	0.96	0.44	0.78	1.25	1.1	0.69	0.54	1.07	0.99	0.81	1.16	0.95	1.23	0.72	0.57	1.03	0.82	0.8	0.7	0.61	0.85	0.47	0.63	0.94	0.45	1.17	1.01	1	0.61	0.75	0.75	0.82	0.7	1.19	0.28	0.75	0.54	1.23	0.62	0.83	0.95	0.68	1.07	1.1	0.48	0.5	0.55	0.81
norfloxacin	0.97	0.69	0.6	0.91	0.74	0.78	0.77	0.72	0.87	0.92	0.95	0.99	0.67	0.75	0.84	0.73	0.73	0.94	1.09	0.81	0.77	0.57	0.62	0.77	0.95	0.59	0.81	0.8	0.84	0.88	0.81	0.86	1.07	0.92	0.62	0.3	0.95	0.64	0.79	0.83	0.47	0.95	0.82	0.97	0.8	0.66	0.68	0.7	0.99
nortriptyline	0.81	0.61	0.44	0.8	0.68	0.77	0.61	0.6	0.83	0.9	0.81	0.85	0.79	0.81	0.75	0.62	0.72	0.8	1.05	0.97	0.75	0.92	0.66	0.71	0.78	0.56	0.84	0.91	0.79	0.72	1.78	0.89	1.32	0.82	1.12	0.3	0.84	0.58	0.8	0.87	0.52	0.95	0.8	0.96	0.89	0.64	0.66	0.72	0.92
nystatin	0.4	0.27	0.48	0.41	0.25	0.3	0.31	0.38	0.35	0.42	0.32	0.39	0.3	0.32	0.44	0.44	0.26	0.4	0.39	0.34	0.36	0.27	0.45	0.44	0.29	0.55	0.34	0.31	0.24	0.4	0.33	0.41	0.34	0.45	0.23	0.37	0.43	0.51	0.28	0.4	0.15	0.27	0.37	0.35	0.31	0.45	0.51	0.42	0.39
ofloxacin	0.97	0.67	0.6	0.92	0.67	0.76	0.76	0.72	0.79	0.85	0.88	0.98	0.59	0.74	0.84	0.7	0.68	0.92	1.03	0.95	0.81	0.53	0.63	0.79	0.78	0.65	0.79	0.77	0.78	0.81	0.84	0.79	0.91	0.9	0.56	0.34	0.91	0.64	0.76	0.85	0.42	0.87	0.84	0.98	0.73	0.65	0.73	0.72	1.05
olanzapine	0.86	0.67	0.49	0.79	0.71	0.75	0.64	0.71	0.91	0.87	0.86	0.92	0.64	0.75	0.85	0.63	0.71	0.78	0.97	0.97	0.99	0.71	0.62	0.67	0.68	0.62	0.86	0.78	0.8	0.86	1.09	0.79	1.25	0.85	0.74	0.27	0.85	0.62	0.88	1.11	0.47	0.94	0.93	0.99	0.87	0.63	0.65	0.77	1.01
olopatadine	0.81	0.52	0.57	0.76	0.54	0.6	0.63	0.72	0.62	0.84	0.65	0.64	0.51	0.59	0.83	0.76	0.63	0.68	0.68	0.63	0.67	0.46	0.69	0.69	0.51	0.69	0.6	0.59	0.6	0.73	0.6	0.66	0.59	0.71	0.4	0.47	0.72	0.75	0.56	0.76	0.32	0.51	0.77	0.57	0.53	0.73	0.79	0.67	0.62
olsalazine	0.52	0.28	0.5	0.5	0.36	0.35	0.38	0.47	0.46	0.49	0.45	0.47	0.39	0.45	0.56	0.54	0.32	0.55	0.52	0.49	0.51	0.33	0.5	0.52	0.36	0.55	0.46	0.41	0.42	0.47	0.47	0.5	0.46	0.5	0.32	0.4	0.49	0.53	0.4	0.56	0.17	0.46	0.48	0.48	0.38	0.55	0.52	0.48	0.47
omeprazole	1.02	0.73	0.62	0.91	0.68	0.81	0.89	0.87	0.89	0.98	1.03	0.95	0.63	0.7	1.01	0.69	0.67	0.89	1.03	0.86	0.89	0.66	0.73	0.78	0.77	0.68	0.86	0.9	0.88	0.86	0.82	0.87	0.89	1.02	0.72	0.38	1.01	0.71	0.83	0.89	0.44	0.96	0.89	0.89	0.95	0.78	0.76	0.89	0.9
ondansetron	0.96	0.68	0.56	0.86	0.7	0.77	0.74	0.81	0.93	0.93	0.97	0.97	0.65	0.74	0.88	0.59	0.77	1.02	1.57	1.02	0.78	0.66	0.69	0.83	0.72	0.64	0.85	0.9	0.83	0.87	1.15	0.84	0.95	0.95	0.75	0.33	0.97	0.66	0.89	0.95	0.49	0.95	0.92	0.9	0.85	0.73	0.72	0.81	1.11
orlistat	0.63	0.5	0.51	0.72	0.55	0.52	0.58	0.57	0.57	0.61	0.65	0.63	0.46	0.49	0.63	0.65	0.45	0.61	0.64	0.6	0.64	0.43	0.63	0.61	0.49	0.59	0.52	0.65	0.49	0.66	0.62	0.63	0.63	0.62	0.48	0.43	0.62	0.68	0.58	0.66	0.37	0.51	0.68	0.55	0.57	0.59	0.64	0.61	0.56
orphenadrine	0.76	0.61	0.43	0.76	0.78	0.73	0.6	0.6	0.85	0.81	0.69	0.94	0.75	0.7	0.67	0.62	0.7	0.7	0.94	1.04	0.84	0.69	0.69	0.7	0.69	0.52	0.83	0.91	0.75	0.76	1.42	0.84	1.1	0.77	0.86	0.3	0.82	0.62	0.8	0.87	0.53	0.86	0.83	0.9	0.89	0.64	0.67	0.65	0.84
oseltamivir	0.84	0.77	0.55	0.83	0.81	0.86	0.62	0.66	0.78	0.85	0.82	0.99	0.69	0.83	0.77	0.67	0.7	0.78	0.85	0.85	0.82	0.76	0.65	0.74	0.69	0.64	0.85	0.8	0.79	0.68	0.84	0.81	0.84	0.8	0.67	0.34	0.83	0.68	0.74	0.75	0.49	0.77	0.89	0.83	0.82	0.67	0.64	0.56	0.77
oxacillin	0.8	0.69	0.61	0.74	0.63	0.76	0.8	0.88	0.86	0.82	0.76	0.91	0.55	0.68	0.84	0.67	0.55	0.87	0.84	0.83	0.84	0.58	0.73	0.82	0.69	0.67	0.74	0.73	0.63	0.84	0.74	0.74	0.77	1.42	0.51	0.39	1.5	0.8	0.7	1.03	0.4	0.75	0.78	0.73	0.67	0.87	0.81	0.77	0.97
oxandrolone	1.01	0.68	0.52	0.8	0.81	0.84	0.78	0.67	1	0.99	0.93	0.94	0.61	0.76	0.86	0.63	0.68	1.25	1.06	0.8	0.69	0.61	0.54	0.95	0.77	0.58	0.82	0.91	0.75	0.73	0.87	0.78	0.94	0.92	0.7	0.26	0.87	0.61	0.94	0.87	0.51	1.11	0.82	0.97	0.9	0.65	0.65	0.61	1
oxaprozin	0.85	0.81	0.48	0.8	0.71	0.93	0.72	0.78	0.89	0.81	0.88	0.93	0.72	0.76	0.81	0.72	0.66	0.86	0.95	1.15	1.02	0.61	0.74	0.81	0.79	0.64	0.78	0.85	0.79	0.81	1.02	0.86	1	0.81	0.62	0.39	0.86	0.74	0.88	0.93	0.46	0.82	1.02	0.93	0.87	0.62	0.75	0.68	0.83
oxazepam	0.9	0.83	0.46	0.74	0.81	0.81	0.58	0.57	0.94	0.88	0.8	0.94	0.73	0.94	0.83	0.63	0.79	0.87	0.8	1.4	0.71	0.71	0.72	0.69	0.72	0.61	0.91	1.03	0.84	0.77	0.96	0.86	1.1	0.82	0.75	0.31	0.84	0.63	1.08	0.88	0.52	0.86	0.89	0.89	0.87	0.58	0.63	0.66	0.8
oxcarbazepine	0.86	0.71	0.47	0.74	0.9	0.8	0.61	0.53	0.87	0.91	0.79	0.93	0.77	0.96	0.73	0.57	0.85	0.83	0.91	0.95	0.61	0.81	0.59	0.73	0.66	0.54	0.85	0.96	0.98	0.7	1.23	0.88	0.89	0.81	0.83	0.26	0.87	0.59	0.87	0.75	0.56	1.05	0.78	1.06	0.92	0.69	0.68	0.56	0.88
oxiconazole	0.85	0.56	0.57	0.76	0.59	0.67	0.74	0.83	0.73	0.72	0.69	0.83	0.59	0.59	0.78	0.69	0.55	0.76	0.96	0.95	0.86	0.61	0.77	0.79	0.6	0.67	0.67	0.81	0.83	0.75	0.97	0.78	0.85	0.89	0.69	0.36	0.9	0.76	0.71	0.86	0.39	0.65	0.92	0.75	0.72	0.73	0.84	0.78	0.77
oxybutynin	0.76	0.6	0.55	0.79	0.66	0.67	0.71	0.71	0.69	0.72	0.68	0.78	0.73	0.67	0.78	0.64	0.68	0.78	0.85	0.84	0.79	0.65	0.76	0.8	0.68	0.67	0.72	0.8	0.65	0.87	0.92	0.9	0.85	0.81	0.7	0.37	0.84	0.77	0.67	0.99	0.39	0.67	0.74	0.78	0.69	0.79	0.8	0.7	0.79
oxycodone	0.84	0.68	0.49	0.71	0.84	0.73	0.58	0.48	0.86	0.96	0.72	0.83	0.73	0.9	0.69	0.64	0.73	0.78	0.74	0.81	0.6	0.73	0.51	0.72	0.62	0.5	0.87	0.85	0.83	0.64	0.83	0.77	0.89	0.66	0.7	0.3	0.68	0.57	0.85	0.73	0.49	0.76	0.82	0.79	0.73	0.55	0.62	0.65	0.77
oxytetracycline	0.71	0.46	0.6	0.69	0.49	0.56	0.54	0.56	0.67	0.74	0.6	0.81	0.56	0.7	0.74	0.64	0.47	0.75	0.74	0.67	0.54	0.44	0.58	0.8	0.51	0.62	0.67	0.69	0.55	0.69	0.68	0.69	0.67	0.79	0.44	0.34	0.82	0.62	0.58	0.75	0.33	0.62	0.68	0.7	0.62	0.64	0.66	0.62	0.69
paclitaxel	0.48	0.3	0.58	0.51	0.31	0.34	0.44	0.52	0.44	0.47	0.38	0.48	0.34	0.47	0.61	0.55	0.29	0.5	0.48	0.43	0.49	0.3	0.58	0.58	0.32	0.62	0.41	0.44	0.32	0.55	0.43	0.55	0.42	0.55	0.27	0.47	0.57	0.68	0.39	0.55	0.2	0.34	0.5	0.42	0.34	0.63	0.58	0.52	0.39
paliperidone	1.43	0.79	0.59	0.87	0.9	0.97	0.66	0.71	1.11	1.6	0.96	1.02	0.75	0.96	0.93	0.71	0.79	0.85	0.95	0.86	0.75	0.67	0.56	0.76	0.81	0.63	1.08	1.03	0.86	0.78	0.81	0.76	0.87	0.87	0.72	0.42	0.92	0.67	1.04	0.86	0.58	0.94	0.83	1.02	0.96	0.62	0.63	0.58	0.91
palonosetron	0.87	0.59	0.57	0.72	0.54	0.61	0.72	0.81	0.73	0.78	0.75	0.77	0.62	0.61	0.81	0.64	0.53	1.11	0.91	0.74	0.7	0.52	0.6	0.89	0.53	0.6	0.61	0.79	0.58	0.67	0.77	0.72	0.84	0.85	0.51	0.32	0.84	0.68	0.69	0.84	0.37	0.71	0.78	0.72	0.66	0.67	0.73	0.63	0.95
pamidronate	0.66	1.01	0.37	0.63	0.75	0.82	0.48	0.44	0.79	0.77	0.58	0.71	1.74	0.98	0.56	0.6	0.86	0.63	0.6	0.62	0.43	0.89	0.49	0.49	0.96	0.41	0.89	0.77	0.87	0.49	0.65	0.65	0.67	0.6	0.85	0.26	0.63	0.48	0.73	0.57	0.71	0.69	0.59	0.66	0.71	0.44	0.56	0.39	0.62
pancuronium	0.63	0.36	0.64	0.66	0.41	0.46	0.55	0.74	0.56	0.6	0.6	0.69	0.38	0.44	0.78	0.52	0.4	0.66	0.77	0.63	0.6	0.51	0.78	0.72	0.47	0.58	0.47	0.56	0.46	0.68	0.71	0.69	0.62	0.72	0.43	0.39	0.74	0.69	0.5	0.68	0.26	0.58	0.64	0.59	0.53	0.81	0.64	0.76	0.6
pantoprazole	0.93	0.7	0.68	0.89	0.63	0.72	0.86	0.82	0.84	0.9	1.02	0.88	0.64	0.68	0.96	0.65	0.6	0.85	0.96	0.78	0.77	0.58	0.72	0.79	0.72	0.71	0.74	0.76	0.82	0.88	0.75	0.81	0.77	0.96	0.62	0.41	0.96	0.69	0.72	0.87	0.4	0.89	0.82	0.81	0.77	0.8	0.71	0.88	0.84
papaverine	0.97	0.7	0.59	0.82	0.76	0.74	0.85	0.77	0.85	0.95	0.88	1.07	0.64	0.79	1.18	0.67	0.69	0.96	1.01	1.06	0.86	0.55	0.66	0.8	0.69	0.66	0.85	0.85	0.79	0.91	0.88	0.85	0.91	0.94	0.58	0.4	0.96	0.71	0.82	0.92	0.42	0.84	0.89	0.89	0.85	0.78	0.75	0.81	0.88
paricalcitol	0.74	0.49	0.75	0.83	0.48	0.53	0.78	0.87	0.66	0.74	0.74	0.76	0.44	0.57	0.78	0.62	0.49	0.74	0.73	0.65	0.68	0.45	0.7	0.71	0.53	0.69	0.61	0.68	0.52	0.72	0.66	0.6	0.61	0.83	0.46	0.48	0.77	0.74	0.64	0.69	0.36	0.62	0.64	0.67	0.59	0.7	0.65	0.82	0.76
paromomycin	0.64	0.36	0.65	0.59	0.35	0.41	0.6	0.7	0.54	0.62	0.51	0.58	0.44	0.49	0.67	0.62	0.34	0.58	0.65	0.57	0.59	0.31	0.63	0.71	0.4	0.91	0.49	0.47	0.41	0.67	0.55	0.64	0.6	0.65	0.34	0.42	0.6	0.66	0.43	0.73	0.25	0.45	0.59	0.56	0.46	0.64	0.69	0.58	0.51
paroxetine	0.87	0.65	0.64	0.82	0.67	0.76	0.88	0.9	0.82	0.93	0.79	0.89	0.65	0.65	0.94	0.65	0.65	0.78	0.98	1.03	0.86	0.53	0.74	0.84	0.81	0.73	0.75	0.78	0.78	0.85	0.98	0.84	1.07	0.98	0.75	0.36	1.02	0.74	0.83	1.01	0.42	0.81	0.9	0.9	0.81	0.75	0.73	0.96	0.85
pemetrexed	0.71	0.57	0.78	0.7	0.49	0.53	0.81	0.79	0.7	0.66	0.7	0.69	0.56	0.56	0.78	0.68	0.67	0.67	0.72	0.65	0.59	0.43	0.75	0.7	0.56	0.71	0.65	0.62	0.54	0.79	0.6	0.67	0.6	0.82	0.43	0.43	0.78	0.76	0.6	0.73	0.32	0.59	0.63	0.57	0.54	0.9	0.76	0.84	0.64
pemoline	0.88	0.89	0.41	0.76	0.96	0.92	0.6	0.55	1.14	0.91	0.86	0.87	0.81	0.92	0.64	0.46	1.01	0.73	0.87	0.83	0.62	0.88	0.56	0.58	0.79	0.42	1.08	1.02	0.98	0.61	0.82	0.8	0.79	0.71	1.13	0.28	0.74	0.57	1.16	0.68	0.78	1.02	0.77	0.91	0.99	0.52	0.55	0.57	0.85
penciclovir	1.33	0.82	0.56	0.89	0.84	0.95	0.74	0.71	1.08	1.35	0.97	1.04	0.77	1.07	0.88	0.71	0.94	0.92	0.98	0.89	0.75	0.69	0.56	0.72	0.9	0.65	1.02	1	0.97	0.76	0.81	0.8	0.83	0.84	0.8	0.38	0.91	0.68	0.99	0.82	0.6	0.9	0.84	1	0.93	0.62	0.68	0.72	0.9
penicillin_v	0.83	0.8	0.64	0.79	0.73	0.88	0.92	0.84	0.85	0.85	0.81	1.02	0.65	0.78	0.88	0.66	0.63	0.86	0.95	0.72	0.84	0.66	0.71	0.82	0.81	0.63	0.8	0.79	0.71	0.81	0.69	0.69	0.78	1.57	0.58	0.4	1.67	0.75	0.75	0.92	0.48	0.78	0.85	0.76	0.69	0.8	0.82	0.87	0.87
pentazocine	0.9	0.65	0.52	0.83	0.7	0.72	0.74	0.66	0.88	0.91	0.97	0.88	0.68	0.79	0.78	0.64	0.69	0.86	0.87	0.87	0.72	0.85	0.55	0.72	0.76	0.55	0.85	0.88	0.78	0.71	0.84	0.78	0.84	0.82	0.81	0.33	0.86	0.61	0.91	0.74	0.54	0.9	0.85	1.01	1.05	0.58	0.6	0.71	0.9
pentobarbital	0.81	0.8	0.39	0.7	0.95	0.84	0.75	0.52	1.07	0.81	0.84	0.84	0.84	0.91	0.63	0.54	0.93	0.65	0.76	0.81	0.66	0.84	0.5	0.58	0.73	0.44	1	1.25	1.02	0.6	0.77	0.76	0.74	0.69	0.84	0.28	0.76	0.56	1.01	0.61	0.66	0.98	0.73	0.79	0.92	0.48	0.56	0.56	0.76
pentoxifylline	1	0.76	0.52	0.83	0.85	0.93	0.78	0.71	1.12	0.97	1.03	0.99	0.75	0.94	0.91	0.62	0.87	0.9	1.13	1.04	0.77	0.77	0.64	0.73	0.76	0.56	1	1.04	1.48	0.83	0.91	0.8	0.84	0.86	0.73	0.34	0.92	0.62	0.93	0.9	0.53	0.93	0.86	0.93	0.93	0.82	0.66	0.71	1.02
pergolide	0.88	0.58	0.49	0.77	0.75	0.75	0.73	0.67	0.88	0.95	0.94	0.89	0.63	0.79	0.75	0.62	0.68	0.85	0.96	0.8	0.72	0.72	0.56	0.71	0.66	0.58	0.84	0.79	0.81	0.75	0.92	0.76	0.87	0.78	0.74	0.34	0.82	0.6	0.92	0.82	0.5	1.01	0.83	1.05	0.84	0.61	0.66	0.62	0.99
perindopril	0.83	0.82	0.53	0.79	0.65	0.78	0.68	0.78	0.8	0.79	0.77	0.83	0.77	0.72	0.78	0.72	0.63	0.88	0.92	0.81	0.69	0.72	0.68	0.81	0.84	0.59	0.74	0.79	0.69	0.8	0.85	0.86	0.74	0.95	0.75	0.34	0.94	0.76	0.76	0.79	0.44	0.72	0.77	0.75	0.73	0.64	0.87	0.71	0.86
permethrin	0.79	0.68	0.72	0.82	0.72	0.72	0.84	0.87	0.73	0.75	0.86	0.85	0.54	0.64	0.9	0.64	0.58	0.79	0.87	0.89	0.72	0.58	0.82	0.77	0.63	0.67	0.67	0.7	0.67	0.79	0.88	0.81	0.9	0.89	0.58	0.35	0.9	0.74	0.79	1	0.54	0.71	0.85	0.75	0.7	0.79	0.7	0.93	0.76
perphenazine	0.86	0.46	0.59	0.75	0.55	0.55	0.83	0.87	0.65	0.69	0.71	0.8	0.54	0.6	0.83	0.66	0.56	0.79	0.98	0.92	0.81	0.57	0.75	0.79	0.6	0.7	0.62	0.65	0.64	0.9	1.2	0.77	1.01	0.85	0.62	0.38	0.84	0.8	0.62	1.06	0.37	0.79	0.77	0.78	0.71	0.74	0.73	0.94	0.93
phenelzine	0.68	0.9	0.32	0.65	1.01	0.89	0.63	0.44	0.93	0.75	0.84	0.75	0.8	0.95	0.56	0.39	1	0.63	0.77	0.65	0.55	1.2	0.51	0.46	0.8	0.35	1.01	0.92	0.87	0.53	0.74	0.6	0.74	0.67	1.4	0.2	0.72	0.44	0.96	0.56	0.89	0.98	0.65	0.72	1.01	0.41	0.46	0.53	0.67
phenobarbital	0.79	0.78	0.46	0.73	0.76	0.76	0.6	0.56	0.95	0.93	0.74	0.77	0.81	0.85	0.56	0.56	0.83	0.7	0.81	0.9	0.61	0.77	0.6	0.66	0.74	0.47	0.99	1.41	0.95	0.65	0.85	0.88	0.76	0.73	0.88	0.34	0.74	0.59	0.91	0.65	0.63	0.89	0.73	0.76	0.91	0.56	0.63	0.52	0.79
phenoxybenzamine	0.81	0.63	0.62	0.75	0.75	0.7	0.76	0.81	0.69	0.73	0.82	0.84	0.62	0.66	0.85	0.69	0.57	0.73	0.94	0.91	0.82	0.79	0.8	0.73	0.75	0.65	0.71	0.81	0.72	0.74	1.02	0.77	0.93	0.89	0.89	0.32	0.93	0.73	0.8	0.83	0.48	0.76	0.85	0.82	0.78	0.65	0.74	0.89	0.88
phentermine	0.65	0.84	0.34	0.7	0.97	0.84	0.58	0.43	0.86	0.78	0.77	0.7	0.83	0.87	0.53	0.41	0.85	0.61	0.77	0.65	0.63	1.16	0.49	0.47	0.83	0.37	0.94	0.88	0.84	0.52	0.84	0.73	0.85	0.73	1.71	0.2	0.79	0.45	0.92	0.55	1.1	0.92	0.66	0.73	1.02	0.38	0.46	0.56	0.78
phentolamine	0.89	0.64	0.5	0.8	0.83	0.7	0.62	0.64	0.92	0.9	0.75	1.03	0.69	0.83	0.73	0.72	0.65	0.79	0.88	0.99	0.89	0.78	0.69	0.81	0.7	0.63	0.87	0.98	0.79	0.75	1.08	0.85	1.02	0.91	0.84	0.32	0.89	0.71	0.97	0.9	0.5	0.85	0.94	1.1	1.28	0.7	0.71	0.69	0.82
phenylephrine	0.86	0.93	0.42	0.84	1.12	1.04	0.65	0.5	1.07	0.96	0.87	1.04	0.89	1.15	0.7	0.52	1.01	0.84	0.82	0.81	0.65	1.01	0.49	0.63	0.95	0.46	1.19	1.01	1.01	0.61	0.81	0.74	0.82	0.78	1.28	0.28	0.85	0.57	1.16	0.66	0.84	0.97	0.69	0.94	1.21	0.49	0.53	0.61	0.81
phenytoin	0.73	0.68	0.41	0.69	0.76	0.71	0.52	0.47	0.85	0.81	0.77	0.81	0.8	0.76	0.6	0.64	0.69	0.72	0.72	0.98	0.72	0.54	0.61	0.65	0.64	0.52	0.84	1.24	0.79	0.75	0.93	0.76	0.93	0.66	0.79	0.31	0.7	0.66	0.84	0.85	0.54	0.76	0.77	0.8	0.8	0.55	0.74	0.5	0.77
physostigmine	0.92	0.78	0.5	0.82	0.79	0.94	0.73	0.67	0.92	0.94	0.98	0.87	0.74	0.78	0.8	0.65	0.76	0.91	1.21	0.92	0.71	0.83	0.7	0.73	0.82	0.54	0.91	0.89	0.81	0.71	0.89	0.86	0.92	0.84	0.87	0.3	0.88	0.59	0.93	0.77	0.56	1.06	0.87	0.98	0.89	0.69	0.63	0.65	0.91
pilocarpine	0.93	0.97	0.45	0.76	1.01	0.93	0.72	0.7	1.02	0.99	0.88	1.01	0.83	0.89	0.65	0.55	0.71	0.8	1	0.93	0.68	0.83	0.55	0.67	0.8	0.5	0.97	1.06	0.97	0.87	0.9	0.76	0.91	0.77	0.99	0.27	0.83	0.56	1.22	0.8	0.71	1.1	1.04	0.91	1.15	0.61	0.56	0.63	0.93
pimecrolimus	0.93	0.6	0.57	0.84	0.65	0.72	0.72	0.93	0.77	0.82	0.9	0.86	0.6	0.69	0.77	0.68	0.57	0.9	1.01	0.9	0.79	0.66	0.75	0.88	0.69	0.69	0.67	0.8	0.67	0.84	0.91	0.94	0.91	0.95	0.68	0.35	1	0.73	0.73	0.92	0.41	0.87	0.87	0.85	0.82	0.79	0.73	0.79	1.04
pimozide	0.67	0.39	0.72	0.66	0.51	0.51	0.72	0.78	0.71	0.68	0.63	0.63	0.47	0.47	0.79	0.56	0.53	0.65	0.82	0.74	0.61	0.52	0.78	0.72	0.53	0.67	0.54	0.67	0.64	0.8	0.8	0.71	0.68	0.78	0.56	0.42	0.78	0.77	0.63	0.77	0.29	0.66	0.59	0.62	0.66	0.95	0.68	0.94	0.73
pindolol	0.97	0.74	0.57	1.27	0.85	0.85	0.78	0.68	0.95	1.04	0.9	1.02	0.75	0.88	0.83	0.58	0.94	0.84	1.05	0.82	0.67	0.72	0.68	0.69	0.83	0.56	0.92	0.87	0.83	0.77	0.94	0.83	0.88	0.89	0.97	0.32	0.93	0.69	1.02	0.91	0.58	0.86	0.82	1.01	0.92	0.66	0.74	0.84	0.98
pioglitazone	0.77	0.6	0.71	0.96	0.71	0.74	0.87	0.81	0.81	0.67	0.9	0.81	0.51	0.6	0.9	0.55	0.54	0.78	0.88	0.74	0.76	0.56	0.71	0.74	0.7	0.65	0.69	0.88	0.54	0.84	0.72	0.7	0.67	0.9	0.63	0.36	0.91	0.71	0.68	0.81	0.39	0.77	0.78	0.7	0.79	0.8	0.69	0.94	0.73
piperacillin	0.69	0.55	0.69	0.72	0.49	0.58	0.88	0.77	0.62	0.62	0.64	0.71	0.44	0.52	0.82	0.65	0.43	0.69	0.68	0.67	0.89	0.47	0.71	0.78	0.56	0.72	0.61	0.57	0.49	0.77	0.63	0.62	0.64	1.28	0.4	0.43	1.38	0.84	0.51	0.78	0.31	0.52	0.69	0.55	0.52	0.75	0.72	0.81	0.72
pipotiazine	0.71	0.56	0.61	0.73	0.51	0.68	0.73	0.85	0.65	0.67	0.73	0.78	0.51	0.51	0.83	0.66	0.49	0.71	0.81	0.81	0.79	0.49	0.76	0.73	0.6	0.7	0.54	0.6	0.56	0.81	1.05	0.77	0.86	0.8	0.53	0.45	0.79	0.81	0.67	0.92	0.32	0.74	0.74	0.77	0.59	0.68	0.74	0.84	0.8
pirbuterol	0.98	0.83	0.54	0.95	0.96	0.98	0.76	0.65	1.08	1.01	0.93	1.16	0.8	1.17	0.82	0.66	0.77	0.82	0.91	0.86	0.7	0.82	0.58	0.7	0.89	0.57	1.16	0.99	0.83	0.71	0.83	0.8	0.78	0.85	0.93	0.3	0.9	0.62	0.99	0.73	0.66	0.97	0.83	0.98	1.1	0.59	0.62	0.62	0.92
piroxicam	0.98	0.89	0.57	0.81	0.74	0.78	0.72	0.71	0.84	0.88	0.89	0.94	0.73	0.83	0.88	0.65	0.74	0.9	1.12	0.81	0.7	0.69	0.67	0.77	0.76	0.62	0.89	0.81	0.81	0.78	0.76	0.82	0.81	0.91	0.69	0.34	0.96	0.79	0.86	0.87	0.47	0.91	0.83	0.86	0.86	0.66	0.85	0.67	1
polythiazide	0.88	0.74	0.59	0.91	0.74	0.96	0.8	0.73	0.8	0.89	0.95	0.97	0.69	0.73	0.89	0.65	0.7	0.93	0.98	0.8	0.84	0.65	0.68	0.78	0.73	0.63	0.8	0.81	0.79	0.75	0.86	0.83	0.81	0.9	0.63	0.36	0.93	0.68	0.84	0.88	0.43	0.92	0.78	0.77	0.75	0.68	0.71	0.67	0.82
posaconazole	0.51	0.39	0.62	0.59	0.36	0.46	0.56	0.64	0.44	0.49	0.5	0.54	0.36	0.44	0.64	0.52	0.33	0.55	0.5	0.45	0.54	0.32	0.62	0.61	0.39	0.62	0.44	0.44	0.37	0.6	0.46	0.55	0.49	0.58	0.33	0.44	0.56	0.77	0.42	0.58	0.23	0.37	0.55	0.42	0.42	0.7	0.58	0.65	0.41
pralidoxime	0.88	0.75	0.59	0.81	0.83	0.8	0.74	0.82	0.89	0.94	0.82	1.21	0.66	0.73	0.88	0.66	0.57	0.86	0.93	0.79	0.76	0.56	0.65	0.71	0.82	0.65	0.84	0.87	0.67	0.79	0.72	0.68	0.69	1.05	0.59	0.35	1.07	0.69	0.8	0.93	0.46	0.78	0.76	0.8	0.84	0.68	0.71	0.71	0.94
pramipexole	0.86	0.91	0.45	0.9	1.08	1.02	0.79	0.6	1.13	0.9	1.22	0.94	0.77	0.95	0.75	0.56	0.89	0.73	0.91	0.94	0.7	0.97	0.56	0.61	0.98	0.51	1.19	1.11	0.99	0.66	0.85	0.71	0.83	0.78	1.13	0.26	0.79	0.57	0.96	0.7	0.72	1.13	0.81	1.07	1.2	0.56	0.52	0.64	0.87
prasugrel	0.68	0.49	0.44	0.82	0.69	0.56	0.58	0.63	0.69	0.71	0.66	0.8	0.55	0.62	0.69	0.72	0.47	0.59	0.7	0.78	0.69	0.53	0.67	0.67	0.57	0.57	0.63	0.72	0.55	0.69	0.93	0.87	0.8	0.7	0.55	0.35	0.72	0.76	0.68	0.8	0.4	0.59	0.81	0.77	0.7	0.58	0.69	0.58	0.71
pravastatin	0.76	0.53	0.61	0.7	0.56	0.51	0.73	0.69	0.69	0.75	0.64	0.83	0.56	0.6	0.8	0.75	0.5	0.76	0.7	0.67	0.65	0.48	0.69	0.7	0.59	0.66	0.63	0.69	0.58	0.76	0.67	0.73	0.66	0.85	0.48	0.44	0.75	0.77	0.63	0.78	0.35	0.55	0.71	0.66	0.66	0.74	0.72	0.62	0.7
praziquantel	0.99	0.65	0.59	0.87	0.77	0.81	0.73	0.84	0.85	0.93	1.01	1.15	0.71	0.77	0.96	0.64	0.75	0.87	1.23	1.05	0.91	0.64	0.72	0.88	0.7	0.65	0.81	0.89	0.87	0.8	1.06	0.89	0.94	0.94	0.65	0.35	0.98	0.79	0.89	0.93	0.46	0.9	0.87	0.98	0.86	0.72	0.78	0.89	1.02
prazosin	1.02	0.6	0.73	0.9	0.61	0.68	0.95	1	0.77	0.84	0.87	0.95	0.51	0.71	1.56	0.64	0.73	0.92	0.86	0.74	0.85	0.52	0.79	0.83	0.62	0.71	0.71	0.71	0.67	0.81	0.66	0.7	0.74	0.98	0.5	0.42	0.93	0.76	0.8	0.83	0.37	0.76	0.74	0.73	0.66	0.82	0.7	0.9	0.8
prednisolone	0.94	0.63	0.6	0.82	0.65	0.75	0.65	0.69	0.85	0.9	0.82	0.94	0.58	0.83	0.89	0.74	0.61	1.04	0.97	0.74	0.68	0.59	0.61	0.96	0.67	0.62	0.79	0.88	0.7	0.75	0.74	0.8	0.74	0.94	0.57	0.34	0.87	0.7	0.83	0.83	0.43	0.83	0.76	0.86	0.74	0.65	0.7	0.66	0.82
prednisone	0.94	0.66	0.6	0.78	0.67	0.75	0.69	0.69	0.87	0.92	0.83	1.01	0.59	0.76	0.89	0.68	0.63	1.13	1	0.81	0.68	0.59	0.62	0.86	0.67	0.65	0.77	0.92	0.73	0.78	0.78	0.8	0.74	0.97	0.58	0.34	0.97	0.67	0.85	0.85	0.43	0.9	0.79	0.92	0.78	0.68	0.75	0.67	0.91
pregabalin	0.67	0.63	0.6	0.63	0.44	0.52	0.65	0.72	0.54	0.56	0.55	0.67	0.55	0.48	0.75	0.67	0.43	0.62	0.63	0.62	0.66	0.38	0.79	0.78	0.58	0.7	0.53	0.6	0.45	0.67	0.56	0.65	0.58	0.73	0.41	0.44	0.67	1.29	0.53	0.78	0.28	0.47	0.66	0.54	0.47	0.73	0.71	0.69	0.54
prilocaine	0.89	0.82	0.49	0.89	1.09	0.89	0.82	0.63	0.93	0.93	0.95	0.88	0.78	0.79	0.73	0.54	0.84	0.76	0.95	0.83	0.72	0.83	0.69	0.61	0.9	0.51	0.97	0.94	0.83	0.72	0.85	0.81	0.88	0.95	1.16	0.27	1.03	0.6	0.94	0.79	0.68	0.96	0.84	0.85	1.05	0.62	0.62	0.64	0.93
primaquine	0.99	0.76	0.52	0.9	0.81	0.83	0.71	0.64	0.98	1	0.89	0.96	0.86	0.88	0.95	0.62	0.89	0.83	1.07	1.03	0.8	0.81	0.64	0.65	0.94	0.58	0.96	0.9	0.95	0.83	1.01	0.9	0.98	0.83	0.93	0.34	0.9	0.62	0.86	0.97	0.55	0.88	0.85	0.98	0.88	0.69	0.71	0.71	0.97
primidone	0.84	0.77	0.42	0.69	0.81	0.8	0.61	0.52	1.07	0.87	0.75	0.81	0.9	0.91	0.61	0.53	0.92	0.72	0.82	0.82	0.65	0.81	0.56	0.63	0.7	0.46	0.95	1.41	0.91	0.67	0.86	0.84	0.78	0.69	0.97	0.29	0.73	0.56	1.03	0.71	0.67	0.98	0.72	0.8	0.98	0.53	0.61	0.57	0.85
probenecid	0.9	0.92	0.47	0.94	0.88	1.04	0.75	0.58	0.9	0.97	0.98	0.95	0.74	0.73	0.7	0.7	0.71	0.73	0.77	0.78	0.82	0.63	0.54	0.65	0.86	0.48	0.88	0.98	0.72	0.78	0.73	0.75	0.71	0.88	0.74	0.3	0.96	0.73	0.85	0.79	0.57	0.86	0.83	0.76	0.83	0.67	0.67	0.61	0.76
procainamide	0.99	0.87	0.48	0.9	1.25	0.87	0.83	0.69	1.01	0.95	0.92	1.11	0.69	0.82	0.84	0.69	0.79	0.83	1	0.83	0.72	0.78	0.74	0.64	0.92	0.58	1.15	1.06	0.78	0.76	0.93	0.71	0.78	0.97	0.89	0.31	0.95	0.75	0.88	0.82	0.6	0.92	0.75	0.89	1.07	0.68	0.68	0.74	0.94
procaine	0.98	0.78	0.48	0.9	1.26	0.86	0.85	0.68	1.03	0.97	0.91	1.15	0.73	0.86	0.84	0.69	0.74	0.86	1.04	0.87	0.7	0.82	0.66	0.67	0.87	0.57	1.08	1.11	0.79	0.8	0.96	0.75	0.8	0.92	0.9	0.31	0.91	0.78	0.91	0.8	0.6	0.97	0.78	0.95	1.06	0.73	0.65	0.76	0.99
procarbazine	0.95	0.82	0.45	0.86	1.09	1.07	0.7	0.62	0.96	0.88	1.04	0.84	0.69	0.87	0.7	0.52	0.83	0.77	0.91	0.79	0.63	0.82	0.6	0.63	0.87	0.49	1.03	0.9	0.84	0.8	0.71	0.73	0.76	0.79	0.91	0.23	0.84	0.54	0.92	0.72	0.76	0.91	0.76	0.81	0.95	0.6	0.56	0.6	0.8
prochlorperazine	0.78	0.49	0.5	0.75	0.58	0.59	0.71	0.77	0.69	0.73	0.76	0.83	0.58	0.63	0.88	0.64	0.61	0.77	1.07	1	0.86	0.61	0.75	0.76	0.62	0.68	0.67	0.69	0.7	0.84	1.4	0.78	1.12	0.85	0.7	0.38	0.87	0.72	0.69	1.03	0.41	0.88	0.82	0.84	0.78	0.69	0.75	0.93	0.97
progesterone	0.92	0.66	0.54	0.83	0.7	0.8	0.76	0.73	0.93	0.92	0.95	0.97	0.62	0.71	0.91	0.62	0.67	1.01	1.05	0.9	0.75	0.66	0.6	1	0.7	0.56	0.78	0.97	0.73	0.75	0.96	0.78	0.87	0.92	0.68	0.31	0.92	0.66	0.89	0.87	0.48	1.05	0.87	0.9	0.93	0.71	0.66	0.69	0.89
promethazine	0.76	0.61	0.4	0.71	0.69	0.7	0.61	0.56	0.81	0.81	0.75	0.81	0.73	0.79	0.75	0.6	0.75	0.71	0.92	0.95	0.72	0.82	0.69	0.65	0.69	0.54	0.8	0.85	0.85	0.75	1.74	0.78	1.1	0.79	0.96	0.29	0.8	0.56	0.84	1.02	0.52	1.09	0.82	1.05	0.88	0.58	0.62	0.61	0.87
propafenone	0.84	0.58	0.72	1.12	0.58	0.66	0.71	0.69	0.74	0.75	0.71	0.8	0.67	0.68	0.89	0.71	0.64	0.72	0.82	0.85	0.75	0.55	0.76	0.76	0.71	0.69	0.73	0.75	0.61	0.79	0.99	0.8	0.96	0.78	0.76	0.48	0.82	0.77	0.77	0.79	0.41	0.64	0.81	0.78	0.71	0.66	0.78	0.75	0.75
propantheline	0.7	0.56	0.53	0.81	0.53	0.66	0.71	0.72	0.66	0.72	0.82	0.8	0.64	0.63	0.78	0.62	0.68	0.71	1	0.93	0.78	0.56	0.74	0.79	0.59	0.61	0.65	0.64	0.69	0.89	1.15	0.76	1.03	0.81	0.54	0.33	0.83	0.72	0.61	1.18	0.45	0.66	0.74	0.73	0.62	0.68	0.72	0.73	0.93
proparacaine	0.93	0.78	0.6	0.99	0.89	0.81	0.82	0.78	0.93	0.87	1.03	1.17	0.68	0.87	0.94	0.67	0.75	0.84	0.94	0.73	0.69	0.72	0.69	0.8	0.81	0.55	0.89	0.85	0.77	0.86	0.83	0.72	0.71	0.91	0.7	0.34	0.94	0.65	1.04	0.76	0.5	0.82	0.71	0.93	0.81	0.68	0.63	0.8	0.86
propofol	0.79	0.83	0.37	0.6	0.85	0.91	0.56	0.5	0.83	0.81	0.72	0.81	0.74	0.92	0.61	0.46	0.92	0.67	0.76	0.71	0.53	0.98	0.38	0.59	0.75	0.43	0.94	0.77	0.96	0.61	0.71	0.66	0.7	0.63	0.85	0.24	0.67	0.51	0.77	0.58	0.94	0.86	0.87	0.78	0.81	0.38	0.5	0.48	0.79
propoxyphene	0.77	0.58	0.48	0.7	0.66	0.64	0.63	0.61	0.7	0.74	0.63	0.76	0.67	0.67	0.65	0.68	0.57	0.74	0.83	0.88	0.69	0.68	0.72	0.71	0.57	0.55	0.67	0.82	0.66	0.74	1.1	0.83	0.94	0.77	0.69	0.31	0.8	0.65	0.68	0.79	0.5	0.7	0.79	0.73	0.75	0.62	0.74	0.63	0.82
propranolol	1.02	0.73	0.58	1.31	0.77	0.85	0.81	0.68	0.92	1.05	0.9	1.05	0.75	0.82	0.88	0.6	0.84	0.87	1.09	0.87	0.68	0.66	0.71	0.72	0.82	0.58	0.87	0.86	0.84	0.79	1.02	0.87	0.94	0.91	0.97	0.34	0.94	0.72	1	0.95	0.55	0.87	0.82	1.08	0.92	0.69	0.76	0.79	0.99
propylthiouracil	0.63	0.78	0.24	0.52	0.88	0.74	0.58	0.41	0.81	0.63	0.8	0.59	0.65	0.8	0.45	0.33	1.14	0.48	0.57	0.64	0.51	1	0.39	0.38	0.76	0.27	0.75	0.8	1.18	0.4	0.55	0.61	0.54	0.51	0.91	0.18	0.56	0.33	0.8	0.45	0.8	0.78	0.53	0.57	0.72	0.3	0.38	0.35	0.57
protriptyline	0.79	0.6	0.42	0.79	0.66	0.69	0.6	0.58	0.78	0.85	0.76	0.83	0.79	0.79	0.74	0.64	0.72	0.71	1.03	0.97	0.74	0.8	0.64	0.69	0.79	0.52	0.82	0.9	0.77	0.7	1.7	0.88	1.34	0.76	1.12	0.31	0.82	0.59	0.78	0.84	0.52	0.92	0.79	0.88	0.85	0.65	0.67	0.72	0.87
pyrazinamide	0.79	1.04	0.32	0.62	1.17	1.07	0.58	0.38	0.96	0.82	0.89	0.72	0.73	0.88	0.62	0.35	1.24	0.56	0.66	0.78	0.49	0.89	0.53	0.53	0.81	0.34	1.2	0.84	1.19	0.48	0.63	0.57	0.61	0.57	1.2	0.2	0.61	0.51	0.85	0.61	0.89	0.81	0.64	0.71	0.79	0.4	0.47	0.51	0.62
pyridostigmine	0.85	0.93	0.38	0.69	1.15	0.95	0.69	0.54	1.01	0.92	0.91	0.91	0.77	0.88	0.65	0.47	0.91	0.68	0.9	0.87	0.59	0.98	0.51	0.57	0.82	0.44	1.06	1.01	0.92	0.64	0.84	0.7	0.77	0.82	1.14	0.27	0.86	0.49	1.02	0.77	0.8	0.97	0.87	0.81	0.96	0.5	0.53	0.59	0.83
pyrimethamine	0.99	0.8	0.53	0.76	0.98	0.84	0.79	0.64	1.24	1.07	0.86	0.94	0.84	0.94	0.78	0.61	0.85	0.78	0.81	0.9	0.7	0.69	0.5	0.66	0.78	0.54	1.22	1.06	0.91	0.76	0.76	0.81	0.74	0.74	0.84	0.27	0.78	0.59	1.01	0.71	0.63	1	0.85	0.94	1.11	0.53	0.6	0.51	0.87
quetiapine	0.84	0.51	0.62	0.74	0.56	0.64	0.81	0.84	0.72	0.76	0.78	0.79	0.57	0.6	0.8	0.67	0.54	0.8	0.85	0.85	0.77	0.58	0.7	0.82	0.64	0.65	0.62	0.74	0.59	0.91	1.11	0.83	1.32	0.89	0.62	0.39	0.84	0.81	0.72	1.03	0.39	0.76	0.77	0.79	0.72	0.81	0.67	0.78	0.82
quinapril	0.7	0.72	0.63	0.69	0.54	0.67	0.77	0.75	0.73	0.68	0.69	0.75	0.66	0.59	0.81	0.72	0.54	0.73	0.8	0.76	0.73	0.64	0.88	0.8	0.75	0.71	0.65	0.65	0.56	0.78	0.73	0.82	0.77	0.83	0.65	0.39	0.83	0.87	0.63	0.8	0.33	0.65	0.71	0.65	0.6	0.78	0.81	0.85	0.69
quinidine	0.92	0.63	0.59	0.88	0.7	0.73	0.74	0.82	0.83	0.98	0.85	1.19	0.65	0.74	0.94	0.59	0.69	0.87	1.08	1.07	0.77	0.63	0.66	0.85	0.65	0.64	0.81	0.9	0.77	1.01	0.99	0.81	1.01	0.9	0.74	0.35	0.94	0.73	0.86	1.07	0.46	0.86	0.95	0.95	0.94	0.78	0.76	0.81	1.09
rabeprazole	0.85	0.68	0.71	0.9	0.63	0.74	0.89	0.84	0.84	0.87	0.89	0.84	0.62	0.67	1.04	0.64	0.6	0.83	0.98	0.78	0.73	0.58	0.71	0.81	0.68	0.68	0.75	0.78	0.85	0.88	0.78	0.78	0.79	0.88	0.67	0.37	0.91	0.76	0.76	0.88	0.41	0.76	0.83	0.74	0.82	0.78	0.68	0.9	0.84
raloxifene	0.69	0.44	0.66	0.7	0.56	0.5	0.7	0.72	0.64	0.66	0.62	0.74	0.44	0.52	0.78	0.62	0.47	0.68	0.69	0.8	0.82	0.39	0.72	0.75	0.48	0.73	0.57	0.7	0.48	1.13	0.68	0.72	0.75	0.8	0.42	0.47	0.71	0.81	0.58	0.85	0.3	0.63	0.68	0.73	0.64	0.83	0.71	0.87	0.67
raltitrexed	0.68	0.47	0.6	0.71	0.49	0.58	0.56	0.71	0.62	0.75	0.62	0.77	0.51	0.57	0.78	0.68	0.49	0.66	0.69	0.7	0.7	0.37	0.69	0.71	0.45	0.7	0.62	0.59	0.49	0.7	0.64	0.76	0.7	0.73	0.38	0.4	0.69	0.75	0.6	0.73	0.27	0.53	0.75	0.6	0.57	0.69	0.76	0.6	0.61
ramipril	0.72	0.77	0.64	0.75	0.54	0.67	0.78	0.84	0.72	0.7	0.68	0.78	0.67	0.6	0.86	0.71	0.56	0.84	0.85	0.77	0.81	0.62	0.81	0.85	0.75	0.74	0.67	0.7	0.68	0.8	0.73	0.82	0.79	0.89	0.68	0.4	0.92	0.85	0.68	0.82	0.36	0.68	0.73	0.7	0.67	0.78	0.85	0.83	0.73
ranitidine	0.84	0.71	0.62	0.8	0.61	0.7	0.76	0.69	0.69	0.75	0.78	0.85	0.65	0.61	0.88	0.62	0.61	0.7	0.81	0.68	0.63	0.62	0.76	0.64	0.88	0.61	0.72	0.64	0.62	0.76	0.7	0.73	0.69	0.83	0.71	0.35	0.85	0.62	0.72	0.79	0.42	0.66	0.76	0.8	0.69	0.72	0.69	0.75	0.72
ranolazine	0.78	0.54	0.79	0.83	0.49	0.58	0.78	0.76	0.59	0.71	0.75	0.71	0.5	0.58	0.94	0.6	0.44	0.65	0.71	0.58	0.64	0.44	0.83	0.74	0.64	0.64	0.55	0.57	0.52	0.86	0.64	0.66	0.65	0.86	0.5	0.41	0.85	0.72	0.59	0.74	0.31	0.57	0.68	0.57	0.55	0.85	0.64	0.96	0.63
rasagiline	0.83	0.76	0.6	0.82	0.85	0.81	0.76	0.94	0.81	0.91	0.94	0.94	0.67	0.71	0.86	0.65	0.73	0.84	1.02	0.89	0.72	0.69	0.74	0.76	0.88	0.63	0.81	0.86	0.77	0.87	0.98	0.85	0.84	0.93	0.72	0.36	0.95	0.82	0.79	0.82	0.47	0.87	0.78	0.86	0.83	0.8	0.85	0.79	0.84
remifentanil	0.82	0.68	0.56	0.87	0.65	0.76	0.65	0.83	0.72	0.8	0.89	0.83	0.65	0.67	0.76	0.7	0.6	0.8	0.87	0.79	0.75	0.58	0.78	0.79	0.69	0.66	0.71	0.83	0.72	0.85	0.83	0.88	0.79	0.88	0.58	0.35	0.92	0.73	0.71	0.91	0.44	0.7	0.93	0.74	0.71	0.75	0.69	0.74	0.81
repaglinide	0.74	0.62	0.63	0.7	0.54	0.63	0.87	0.86	0.61	0.71	0.66	0.76	0.52	0.59	0.88	0.66	0.47	0.73	0.77	0.73	0.79	0.5	0.76	0.88	0.6	0.68	0.61	0.65	0.51	0.73	0.66	0.69	0.65	0.97	0.52	0.37	1.03	0.75	0.62	0.9	0.35	0.58	0.72	0.65	0.6	0.8	0.8	0.77	0.72
reserpine	0.62	0.39	0.73	0.68	0.38	0.42	0.67	0.74	0.51	0.54	0.57	0.63	0.39	0.42	0.74	0.46	0.38	0.61	0.64	0.47	0.64	0.37	0.75	0.65	0.45	0.63	0.46	0.46	0.45	0.67	0.52	0.57	0.51	0.66	0.37	0.45	0.64	0.68	0.5	0.69	0.22	0.55	0.56	0.57	0.52	0.74	0.56	0.86	0.58
ribavirin	1.1	0.92	0.59	0.94	0.96	1.07	0.71	0.66	1.23	1.64	0.93	0.97	0.83	1.07	0.82	0.65	0.76	0.89	0.93	0.86	0.74	0.73	0.6	0.72	0.88	0.58	1.11	1.04	0.85	0.74	0.78	0.77	0.82	0.89	0.8	0.4	0.95	0.62	1.05	0.76	0.67	0.96	0.83	0.95	1.02	0.62	0.59	0.58	0.82
rifabutin	0.75	0.59	0.68	0.84	0.64	0.71	0.99	0.9	0.65	0.68	0.79	0.92	0.52	0.55	1	0.56	0.46	0.76	0.77	0.61	0.66	0.48	0.74	0.71	0.68	0.62	0.7	0.68	0.51	0.79	0.57	0.61	0.58	0.92	0.51	0.39	0.89	0.71	0.61	0.76	0.38	0.62	0.64	0.6	0.69	0.79	0.63	0.86	0.75
rifapentine	0.86	0.75	0.61	0.8	0.65	0.76	0.74	0.77	0.76	0.87	0.81	0.89	0.63	0.65	0.84	0.69	0.58	0.85	0.88	0.74	0.68	0.54	0.69	0.8	0.74	0.66	0.81	0.75	0.61	0.81	0.69	0.71	0.72	1.22	0.53	0.37	1.21	0.76	0.67	0.9	0.42	0.68	0.76	0.78	0.73	0.73	0.79	0.76	0.86
rifaximin	0.56	0.32	0.53	0.53	0.36	0.39	0.39	0.53	0.47	0.5	0.47	0.54	0.34	0.49	0.61	0.54	0.35	0.58	0.54	0.56	0.4	0.31	0.61	0.53	0.35	0.56	0.49	0.42	0.45	0.49	0.44	0.5	0.54	0.54	0.29	0.4	0.53	0.55	0.44	0.54	0.19	0.41	0.5	0.53	0.4	0.54	0.59	0.52	0.47
riluzole	0.9	0.92	0.46	0.82	1.18	1.01	0.77	0.61	1.16	1	1.14	0.96	0.78	0.95	0.79	0.58	0.84	0.77	0.92	0.9	0.59	0.79	0.53	0.61	0.88	0.5	1.16	1.09	1	0.68	0.9	0.7	0.84	0.75	0.92	0.29	0.8	0.59	1.02	0.63	0.71	1.23	0.86	1.1	1.15	0.6	0.52	0.75	0.93
rimantadine	0.6	0.76	0.36	0.62	0.84	0.74	0.62	0.49	0.85	0.73	0.74	0.71	0.85	0.94	0.47	0.43	0.86	0.67	0.64	0.59	0.58	1.6	0.41	0.53	0.74	0.36	0.91	0.72	0.98	0.47	0.7	0.63	0.58	0.61	1.19	0.19	0.65	0.38	0.75	0.5	0.76	0.78	0.53	0.65	0.79	0.42	0.42	0.56	0.75
rimexolone	0.87	0.6	0.56	0.82	0.61	0.69	0.79	0.76	0.84	0.88	0.81	0.94	0.56	0.72	0.87	0.62	0.59	1.3	0.97	0.8	0.64	0.6	0.61	0.91	0.62	0.64	0.76	0.81	0.67	0.66	0.79	0.72	0.82	0.92	0.62	0.31	0.94	0.67	0.78	0.87	0.42	0.89	0.79	0.81	0.74	0.66	0.7	0.66	0.92
risedronate	0.81	1.06	0.46	0.68	0.81	0.92	0.57	0.56	0.95	0.93	0.76	0.85	1.54	0.93	0.61	0.58	0.69	0.74	0.8	0.83	0.61	0.65	0.52	0.66	0.88	0.48	0.9	0.93	0.81	0.62	0.78	0.71	0.77	0.7	0.84	0.27	0.73	0.56	0.96	0.69	0.65	0.83	0.76	0.81	0.87	0.48	0.67	0.49	0.78
risperidone	0.74	0.55	0.77	0.79	0.58	0.62	0.92	0.88	0.68	0.71	0.78	0.75	0.49	0.53	0.98	0.6	0.67	0.77	0.86	0.71	0.7	0.46	0.82	0.78	0.58	0.69	0.62	0.71	0.59	0.97	0.73	0.71	0.72	0.85	0.56	0.41	0.82	0.78	0.61	0.89	0.33	0.64	0.74	0.63	0.69	0.94	0.73	1.07	0.66
ritonavir	0.47	0.38	0.59	0.54	0.36	0.45	0.48	0.51	0.44	0.45	0.44	0.46	0.36	0.43	0.56	0.49	0.35	0.47	0.47	0.43	0.49	0.31	0.6	0.52	0.39	0.54	0.41	0.41	0.34	0.53	0.43	0.49	0.47	0.51	0.33	0.42	0.52	0.69	0.42	0.54	0.23	0.36	0.52	0.39	0.36	0.66	0.61	0.57	0.39
rivastigmine	0.89	0.85	0.48	0.77	0.91	0.95	0.66	0.71	0.93	0.89	0.97	0.94	0.8	0.8	0.72	0.6	0.75	0.78	0.99	0.89	0.71	0.97	0.68	0.67	0.9	0.54	0.93	0.88	0.81	0.69	0.95	0.77	0.88	0.87	1.04	0.33	0.91	0.56	0.88	0.81	0.6	0.89	0.93	0.96	0.94	0.63	0.61	0.66	0.83
rizatriptan	0.91	0.79	0.56	0.84	0.88	0.83	0.76	0.8	0.93	0.9	1.02	0.98	0.67	0.79	0.86	0.65	0.78	0.86	1.19	0.93	0.76	0.72	0.73	0.78	0.91	0.64	0.84	0.88	0.82	0.84	1.05	0.81	0.95	0.85	0.77	0.35	0.89	0.69	0.96	0.85	0.53	0.97	1.1	0.89	0.93	0.72	0.71	0.73	0.94
rocuronium	0.73	0.39	0.63	0.7	0.41	0.46	0.61	0.79	0.59	0.63	0.65	0.66	0.39	0.47	0.78	0.58	0.39	0.7	0.74	0.58	0.66	0.48	0.65	0.71	0.48	0.56	0.51	0.58	0.46	0.71	0.72	0.63	0.61	0.76	0.44	0.41	0.73	0.66	0.58	0.68	0.28	0.54	0.63	0.6	0.52	0.81	0.59	0.77	0.63
rofecoxib	0.85	0.71	0.45	0.87	0.73	0.88	0.65	0.67	0.96	0.87	0.83	0.94	0.67	0.69	0.81	0.64	0.56	0.81	0.87	0.89	0.99	0.58	0.65	0.7	0.78	0.57	0.72	0.88	0.71	0.81	0.9	0.82	0.87	0.92	0.67	0.28	0.98	0.66	0.88	0.96	0.49	0.92	0.85	0.88	0.8	0.71	0.67	0.68	0.81
ropinirole	0.88	0.7	0.47	0.94	0.83	0.82	0.72	0.64	0.83	0.94	1.02	0.93	0.69	0.83	0.82	0.65	0.88	0.73	0.94	0.9	0.68	0.77	0.64	0.65	0.77	0.55	0.8	0.9	0.87	0.84	0.98	0.74	0.78	0.86	0.84	0.32	0.85	0.63	0.87	0.85	0.56	1.01	0.89	0.92	0.91	0.6	0.71	0.76	0.92
ropivacaine	0.84	0.72	0.5	0.77	0.87	0.75	0.78	0.74	0.8	0.87	0.94	0.94	0.65	0.76	0.73	0.57	0.71	0.81	0.94	0.98	0.78	0.81	0.63	0.7	0.7	0.57	0.85	0.88	0.75	0.8	0.91	0.73	0.87	0.89	0.85	0.31	0.92	0.65	0.85	0.87	0.56	0.86	0.87	0.87	0.95	0.65	0.67	0.69	0.95
rosiglitazone	0.8	0.6	0.7	0.91	0.74	0.73	0.86	1.01	0.84	0.74	0.94	0.81	0.58	0.62	0.96	0.59	0.56	0.79	0.94	0.79	0.74	0.58	0.78	0.75	0.73	0.66	0.7	0.91	0.62	0.88	0.78	0.74	0.79	0.91	0.65	0.37	0.96	0.72	0.72	0.9	0.39	0.79	0.85	0.7	0.82	0.89	0.69	0.95	0.79
rosuvastatin	0.6	0.46	0.79	0.67	0.45	0.47	0.72	0.84	0.55	0.54	0.64	0.64	0.42	0.46	0.89	0.67	0.38	0.61	0.67	0.75	0.76	0.49	0.71	0.75	0.54	0.73	0.49	0.54	0.45	0.7	0.72	0.65	0.64	0.71	0.45	0.44	0.73	0.95	0.54	0.74	0.32	0.51	0.64	0.53	0.51	0.8	0.69	0.89	0.69
rotigotine	0.86	0.62	0.59	0.82	0.82	0.76	0.78	0.83	0.88	0.94	0.84	0.94	0.59	0.71	0.89	0.68	0.66	0.84	1.05	0.83	0.83	0.71	0.7	0.82	0.75	0.66	0.81	0.88	0.76	0.77	0.94	0.73	0.86	0.97	0.65	0.34	1.02	0.71	0.84	0.83	0.48	0.82	0.85	0.77	0.88	0.66	0.72	0.83	0.85
salbutamol	0.96	0.83	0.52	0.97	0.99	0.95	0.77	0.65	1.03	0.98	0.94	1.18	0.81	1.18	0.83	0.68	0.77	0.84	0.92	0.82	0.7	0.72	0.58	0.67	0.9	0.55	1.1	1.02	0.83	0.72	0.83	0.79	0.79	0.84	0.95	0.3	0.84	0.65	1	0.74	0.67	0.97	0.84	0.98	1.11	0.61	0.61	0.63	0.91
salmeterol	0.65	0.49	0.63	0.62	0.44	0.59	0.77	0.64	0.6	0.59	0.54	0.73	0.52	0.69	0.73	0.58	0.53	0.55	0.55	0.51	0.53	0.55	0.73	0.56	0.58	0.56	0.66	0.62	0.48	0.57	0.51	0.56	0.57	0.76	0.6	0.47	0.65	0.68	0.56	0.59	0.32	0.5	0.52	0.51	0.63	0.72	0.56	0.81	0.5
salsalate	0.91	0.96	0.54	0.94	0.82	0.84	0.69	0.67	1.02	1.02	0.79	1.11	0.86	0.91	0.83	0.69	0.75	0.89	0.95	0.99	0.76	0.67	0.63	0.8	0.92	0.62	0.94	0.96	0.83	0.81	0.88	0.84	0.92	0.98	0.81	0.37	0.99	0.72	1.03	0.89	0.58	0.94	0.85	1.06	0.92	0.71	0.84	0.65	1.03
saquinavir	0.51	0.38	0.64	0.61	0.4	0.43	0.51	0.62	0.43	0.49	0.48	0.52	0.37	0.42	0.7	0.55	0.35	0.54	0.55	0.5	0.58	0.32	0.7	0.6	0.4	0.67	0.44	0.44	0.37	0.68	0.49	0.56	0.5	0.57	0.32	0.46	0.56	0.77	0.39	0.61	0.19	0.38	0.53	0.45	0.4	0.68	0.62	0.66	0.45
saxagliptin	0	0.588	0	0	0.329	0.723	0.63	0.738	0.873	0	0.715	0.927	0.592	0	0	0.556	0.424	0.992	0.974	0.898	0.722	0.496	0.619	0	0.642	0	0.8	0	0.436	0.773	0.905	0	0.879	0	0	0	0	0	0.885	0.814	0.49	0.631	0.773	0	0.916	0.752	0	0	0.484
scopolamine	0.98	0.69	0.66	0.84	0.76	0.74	0.85	0.91	1.04	0.95	0.82	1.11	0.71	0.81	0.81	0.66	0.58	1.02	0.99	0.93	0.87	0.71	0.69	0.78	0.74	0.66	0.95	0.9	0.78	0.76	0.83	0.77	0.84	1.09	0.65	0.39	1.12	0.75	0.92	0.83	0.5	0.81	0.89	0.82	0.86	0.77	0.75	0.92	1.31
secobarbital	0.75	0.77	0.4	0.7	0.9	0.81	0.75	0.51	1.04	0.8	0.81	0.81	0.85	0.92	0.62	0.57	0.89	0.67	0.74	0.83	0.65	0.81	0.51	0.58	0.73	0.44	0.96	1.19	0.99	0.61	0.79	0.78	0.77	0.74	0.8	0.29	0.77	0.61	0.98	0.63	0.62	0.95	0.82	0.77	0.88	0.48	0.6	0.55	0.76
selegiline	0.84	0.82	0.42	0.79	0.9	0.81	0.72	0.59	0.93	0.87	0.91	0.85	0.72	0.76	0.62	0.5	0.73	0.71	0.82	0.78	0.67	0.98	0.6	0.56	0.89	0.46	0.87	0.9	0.79	0.65	0.94	0.74	0.8	0.76	1.28	0.28	0.8	0.54	0.97	0.71	0.84	0.93	0.84	0.87	0.96	0.47	0.53	0.67	0.79
sertaconazole	0.79	0.56	0.56	0.74	0.58	0.63	0.69	0.99	0.69	0.78	0.7	0.81	0.58	0.61	0.84	0.75	0.6	0.75	1.11	0.95	0.95	0.59	0.76	0.84	0.6	0.72	0.63	0.74	0.79	0.74	1	0.81	0.89	0.91	0.65	0.38	0.95	0.78	0.65	0.87	0.38	0.64	0.88	0.76	0.66	0.79	0.87	0.83	0.91
sertraline	1.01	0.64	0.48	0.85	0.84	0.72	0.72	0.68	0.98	0.98	0.79	1.01	0.7	0.82	0.82	0.57	0.76	0.74	0.9	1.11	0.78	1.03	0.67	0.75	0.78	0.58	0.9	0.97	0.82	0.82	1.07	0.82	1.07	0.96	0.95	0.3	0.99	0.57	0.94	0.92	0.54	0.92	0.91	1.04	1.04	0.69	0.63	0.64	0.93
sevoflurane	0.68	0.88	0.3	0.58	0.78	0.81	0.53	0.43	0.74	0.75	0.68	0.58	0.88	0.82	0.51	0.41	0.97	0.49	0.62	0.67	0.43	0.83	0.39	0.46	0.72	0.35	0.86	0.72	0.88	0.47	0.58	0.52	0.67	0.49	0.84	0.19	0.51	0.38	0.69	0.52	0.79	0.69	0.55	0.63	0.72	0.36	0.41	0.42	0.63
sibutramine	0.68	0.63	0.35	0.65	0.7	0.7	0.57	0.48	0.71	0.7	0.74	0.68	0.72	0.67	0.56	0.6	0.66	0.64	0.64	0.74	0.52	0.86	0.56	0.59	0.62	0.41	0.79	0.96	0.68	0.59	0.89	0.72	0.78	0.65	1.06	0.26	0.67	0.55	0.74	0.63	0.73	0.7	0.74	0.78	0.77	0.5	0.55	0.53	0.65
sildenafil	0.8	0.59	0.61	0.74	0.55	0.65	0.67	0.78	0.73	0.81	0.82	0.84	0.49	0.63	0.89	0.65	0.66	0.76	0.82	0.74	0.74	0.47	0.74	0.72	0.61	0.73	0.71	0.7	0.61	0.83	0.72	0.74	0.69	0.84	0.49	0.39	0.87	0.82	0.69	0.9	0.34	0.7	0.73	0.73	0.61	0.8	0.71	0.77	0.73
silver_sulfadiazine	0.97	0.82	0.49	0.77	0.89	0.89	0.76	0.64	0.95	0.94	0.91	0.95	0.88	0.91	0.75	0.59	0.71	0.83	0.95	0.85	0.73	0.66	0.58	0.71	0.86	0.53	1.03	1.06	0.78	0.82	0.79	0.73	0.81	0.97	0.79	0.28	0.89	0.79	0.96	0.81	0.6	0.85	0.85	0.85	0.9	0.64	0.66	0.63	0.91
simvastatin	0.82	0.51	0.54	0.68	0.61	0.57	0.62	0.66	0.7	0.75	0.65	0.8	0.53	0.6	0.82	0.75	0.52	0.8	0.83	0.84	0.74	0.5	0.71	0.71	0.56	0.67	0.67	0.73	0.59	0.75	0.76	0.82	0.81	0.83	0.48	0.39	0.87	0.72	0.62	0.77	0.42	0.67	0.81	0.8	0.72	0.63	0.77	0.71	0.91
sitagliptin	0.91	0.61	0.6	0.78	0.63	0.72	0.56	0.72	0.75	0.91	0.79	0.88	0.61	0.82	0.9	0.69	0.58	1.09	0.91	0.7	0.75	0.58	0.58	0.91	0.62	0.62	0.77	0.9	0.67	0.74	0.72	0.79	0.76	0.88	0.58	0.35	0.9	0.64	0.77	0.86	0.41	0.77	0.76	0.86	0.77	0.66	0.65	0.61	1
sodium_bicarbonate	0.38	1.18	0.17	0.32	0.48	0.49	0.29	0.41	0.45	0.35	0.37	0.36	0.55	0.43	0.31	0.34	0.67	0.23	0.35	0.34	0.21	0.55	0.27	0.26	0.69	0.17	0.48	0.37	0.49	0.23	0.25	0.3	0.3	0.31	0.53	0.14	0.34	0.23	0.47	0.24	0.6	0.32	0.37	0.34	0.35	0.18	0.28	0.23	0.29
solifenacin	0.72	0.53	0.6	0.74	0.58	0.63	0.88	0.94	0.69	0.69	0.73	0.76	0.61	0.61	0.88	0.68	0.61	0.78	0.91	0.91	0.79	0.89	0.84	0.72	0.71	0.63	0.64	0.68	0.64	0.87	0.91	0.86	0.8	1.03	0.99	0.36	1.06	0.69	0.67	0.87	0.38	0.68	0.74	0.74	0.71	0.83	0.91	0.96	1.11
sorafenib	0.58	0.38	0.69	0.53	0.37	0.44	0.47	0.55	0.52	0.64	0.44	0.52	0.4	0.45	0.63	0.65	0.34	0.52	0.54	0.47	0.52	0.38	0.58	0.6	0.43	0.61	0.45	0.46	0.36	0.56	0.51	0.54	0.48	0.61	0.32	0.56	0.63	0.66	0.44	0.58	0.21	0.43	0.56	0.43	0.41	0.59	0.64	0.54	0.54
sotalol	0.95	0.91	0.56	1.03	0.93	0.99	0.74	0.64	0.89	0.91	1.02	0.89	0.73	0.81	0.79	0.65	0.73	0.81	0.9	0.77	0.74	0.83	0.57	0.72	1.03	0.55	0.89	0.84	0.73	0.77	0.76	0.78	0.82	0.92	0.93	0.34	0.98	0.64	0.89	0.94	0.61	0.89	0.81	0.89	0.86	0.67	0.62	0.68	0.79
spectinomycin	0.77	0.68	0.6	0.71	0.72	0.72	0.53	0.54	0.84	0.97	0.69	0.84	0.77	0.85	0.66	0.65	0.66	0.73	0.82	0.78	0.52	0.61	0.52	0.68	0.76	0.56	0.92	0.78	0.71	0.59	0.73	0.78	0.75	0.76	0.73	0.33	0.79	0.64	0.73	0.65	0.5	0.69	0.77	0.74	0.79	0.55	0.63	0.49	0.68
spironolactone	0.85	0.52	0.54	0.71	0.57	0.62	0.77	0.75	0.76	0.77	0.79	0.76	0.49	0.57	0.88	0.58	0.55	0.87	0.97	0.89	0.69	0.54	0.6	0.94	0.56	0.69	0.62	0.7	0.61	0.72	0.82	0.7	0.84	0.87	0.55	0.27	0.87	0.75	0.7	0.91	0.38	0.79	0.74	0.78	0.7	0.71	0.68	0.69	0.8
stavudine	1.1	0.9	0.49	0.9	1.01	1	0.77	0.67	1.47	1.13	1.06	0.97	0.83	0.95	0.76	0.61	0.98	0.86	0.94	0.92	0.84	0.77	0.52	0.68	0.88	0.52	1.13	1.29	0.97	0.79	0.76	0.78	0.81	0.79	0.95	0.3	0.85	0.64	1.21	0.77	0.69	1.11	0.84	1	1.18	0.6	0.58	0.61	0.95
streptomycin	0.69	0.39	0.65	0.65	0.4	0.48	0.57	0.75	0.56	0.7	0.55	0.65	0.44	0.52	0.72	0.76	0.37	0.66	0.61	0.65	0.69	0.37	0.65	0.72	0.45	0.88	0.53	0.51	0.46	0.68	0.6	0.73	0.68	0.74	0.38	0.45	0.72	0.65	0.53	0.75	0.26	0.45	0.63	0.69	0.49	0.63	0.7	0.63	0.58
succinylcholine	0.76	0.72	0.55	0.84	0.65	0.82	0.76	0.7	0.73	0.72	0.87	0.78	0.77	0.71	0.79	0.65	0.6	0.68	0.82	0.78	0.64	0.5	0.85	0.66	0.79	0.51	0.73	0.73	0.69	0.8	0.84	0.72	0.79	0.83	0.67	0.32	0.85	0.66	0.69	0.73	0.48	0.64	0.73	0.79	0.73	0.67	0.67	0.72	0.82
sufentanil	0.65	0.52	0.56	0.75	0.57	0.57	0.6	0.81	0.63	0.65	0.8	0.65	0.59	0.6	0.73	0.57	0.54	0.61	0.73	0.72	0.63	0.57	0.64	0.77	0.61	0.58	0.65	0.74	0.62	0.78	0.72	0.78	0.69	0.73	0.61	0.27	0.79	0.72	0.64	0.74	0.39	0.58	0.71	0.57	0.66	0.78	0.65	0.74	0.65
sulfacetamide	0.88	0.99	0.41	0.8	1.2	1.13	0.68	0.52	1.02	0.96	0.86	1.04	0.93	0.93	0.65	0.56	0.82	0.69	0.82	0.78	0.61	0.81	0.56	0.6	0.92	0.45	1.18	1.27	0.91	0.8	0.74	0.74	0.79	0.78	1	0.25	0.78	0.74	0.96	0.68	0.74	0.85	0.79	0.79	1.04	0.56	0.66	0.6	0.7
sulfadiazine	0.96	0.82	0.5	0.79	0.97	0.89	0.73	0.68	1.03	1.02	0.88	1.1	0.91	0.91	0.79	0.62	0.71	0.87	0.99	0.89	0.71	0.68	0.58	0.72	0.9	0.54	0.99	1.13	0.81	0.85	0.89	0.79	0.89	1.01	0.75	0.32	0.92	0.83	0.95	0.78	0.61	0.86	0.88	0.91	0.98	0.66	0.68	0.63	0.89
sulfisoxazole	0.98	0.82	0.5	0.83	0.98	0.82	0.76	0.67	1.03	1	0.88	1.11	0.9	0.9	0.79	0.64	0.71	0.89	1	0.96	0.71	0.68	0.58	0.78	0.86	0.55	0.98	1.17	0.81	0.86	0.88	0.81	0.86	1.03	0.74	0.3	0.94	0.84	1.02	0.87	0.59	0.9	0.85	0.99	1	0.69	0.68	0.63	0.94
sulindac	0.93	0.71	0.57	0.8	0.63	0.73	0.75	0.77	0.79	0.81	0.8	1.02	0.62	0.69	0.86	0.73	0.53	0.82	0.94	0.88	0.82	0.57	0.71	0.8	0.72	0.62	0.72	0.74	0.72	0.83	0.79	0.75	0.94	0.98	0.6	0.34	0.96	0.72	0.79	1.01	0.43	0.83	0.97	0.78	0.76	0.89	0.67	0.7	0.97
sumatriptan	0.87	0.83	0.56	0.87	0.92	0.93	0.67	0.73	0.92	0.94	1.05	0.91	0.75	0.84	0.8	0.66	0.81	0.8	1.05	0.83	0.73	0.75	0.72	0.69	0.98	0.61	0.89	0.89	0.85	0.75	1.06	0.78	0.84	0.82	0.82	0.32	0.85	0.66	0.89	0.87	0.53	0.95	0.84	0.99	0.89	0.68	0.71	0.75	0.83
sunitinib	0.72	0.58	0.62	0.83	0.61	0.58	0.73	0.72	0.78	0.75	0.73	0.71	0.53	0.65	0.85	0.65	0.49	0.75	0.68	0.64	0.75	0.54	0.65	0.69	0.56	0.64	0.72	0.81	0.55	0.68	0.67	0.61	0.66	0.74	0.53	0.41	0.69	0.73	0.71	0.76	0.42	0.66	0.76	0.71	0.66	0.64	0.65	0.72	0.73
suprofen	0.87	1.04	0.53	0.81	0.9	1.02	0.72	0.71	0.94	0.95	0.95	1.06	0.7	0.74	0.81	0.64	0.69	0.88	1.01	0.88	0.73	0.65	0.66	0.71	1	0.57	0.89	0.91	0.71	0.82	0.82	0.78	0.83	1.1	0.75	0.3	1.18	0.68	0.91	0.94	0.6	0.94	0.96	0.81	0.93	0.74	0.79	0.71	0.88
tacrine	0.96	0.73	0.47	0.72	0.9	0.96	0.64	0.57	1.03	0.92	0.99	0.93	0.72	0.98	0.95	0.47	1.16	0.92	0.96	0.91	0.62	0.64	0.44	0.71	0.7	0.48	1.09	0.99	1.16	0.71	1	0.71	0.79	0.68	0.88	0.27	0.72	0.51	1.02	0.73	0.7	1.25	0.72	1.09	0.95	0.56	0.55	0.59	0.87
tacrolimus	0.45	0.36	0.58	0.5	0.28	0.35	0.51	0.54	0.44	0.49	0.39	0.46	0.37	0.37	0.56	0.48	0.27	0.56	0.47	0.47	0.43	0.26	0.58	0.56	0.35	0.56	0.4	0.38	0.31	0.49	0.42	0.48	0.42	0.55	0.28	0.42	0.53	0.63	0.34	0.52	0.2	0.32	0.46	0.41	0.36	0.62	0.53	0.57	0.45
tadalafil	0.77	0.51	0.78	0.77	0.57	0.59	0.9	0.95	0.68	0.78	0.73	0.78	0.47	0.56	0.98	0.61	0.64	0.77	0.83	0.71	0.68	0.45	0.8	0.78	0.55	0.73	0.7	0.71	0.62	0.94	0.69	0.67	0.69	0.84	0.51	0.42	0.81	0.81	0.59	0.89	0.32	0.6	0.7	0.63	0.75	0.93	0.71	1.01	0.7
tamoxifen	0.71	0.52	0.53	0.79	0.64	0.59	0.66	0.66	0.66	0.67	0.79	0.81	0.5	0.59	0.69	0.65	0.48	0.72	0.83	0.88	0.77	0.54	0.71	0.73	0.57	0.65	0.66	0.79	0.55	0.91	0.92	0.86	0.95	0.75	0.64	0.39	0.8	0.71	0.72	0.81	0.43	0.69	0.78	0.75	0.77	0.69	0.76	0.67	0.72
tamsulosin	0.67	0.52	0.66	0.7	0.52	0.71	0.9	0.81	0.63	0.66	0.72	0.8	0.67	0.67	0.92	0.56	0.64	0.69	0.69	0.58	0.77	0.52	0.74	0.66	0.65	0.65	0.64	0.65	0.59	0.76	0.6	0.68	0.58	0.86	0.69	0.37	0.91	0.69	0.61	0.73	0.34	0.65	0.6	0.61	0.67	0.93	0.69	0.84	0.63
tazarotene	0.74	0.57	0.62	0.85	0.54	0.73	0.91	0.81	0.66	0.64	0.9	0.67	0.48	0.52	0.89	0.47	0.53	0.77	0.91	0.65	0.65	0.55	0.69	0.72	0.61	0.55	0.64	0.6	0.66	0.75	0.64	0.54	0.64	0.91	0.52	0.34	0.87	0.62	0.67	0.75	0.52	0.66	0.71	0.67	0.57	0.7	0.65	0.87	0.7
tegaserod	0.81	0.55	0.67	0.75	0.49	0.59	0.87	0.93	0.65	0.63	0.71	0.75	0.55	0.53	0.79	0.69	0.46	0.71	0.77	0.71	0.76	0.48	0.76	0.87	0.62	0.75	0.55	0.65	0.51	0.82	0.67	0.69	0.74	0.82	0.53	0.43	0.8	0.91	0.59	0.8	0.33	0.57	0.73	0.65	0.63	0.83	0.74	0.85	0.76
telithromycin	0.48	0.34	0.65	0.5	0.32	0.38	0.48	0.52	0.41	0.43	0.4	0.49	0.35	0.37	0.56	0.51	0.32	0.49	0.49	0.45	0.46	0.3	0.6	0.53	0.34	0.57	0.37	0.39	0.33	0.57	0.43	0.52	0.4	0.51	0.26	0.5	0.51	0.61	0.35	0.53	0.18	0.35	0.48	0.4	0.35	0.6	0.61	0.55	0.39
telmisartan	0.7	0.45	0.68	0.65	0.47	0.47	0.69	0.8	0.59	0.63	0.65	0.68	0.43	0.47	0.81	0.65	0.44	0.63	0.74	0.67	0.75	0.39	0.7	0.69	0.52	0.68	0.54	0.55	0.56	0.77	0.66	0.61	0.65	0.77	0.41	0.43	0.76	0.74	0.58	0.82	0.27	0.55	0.64	0.64	0.56	0.82	0.77	0.89	0.61
temazepam	0.91	0.77	0.48	0.74	0.7	0.78	0.59	0.56	0.88	0.83	0.71	0.99	0.72	0.91	0.81	0.61	0.73	0.65	0.81	1.48	0.69	0.8	0.63	0.65	0.7	0.5	0.85	0.89	0.88	0.74	0.98	0.78	1.11	0.74	0.71	0.25	0.78	0.65	0.83	0.86	0.49	0.8	0.89	0.87	0.86	0.51	0.64	0.58	0.76
temozolomide	1.06	0.92	0.41	0.78	1.05	1.16	0.63	0.56	1.01	1.13	1.02	0.91	0.83	1.07	0.78	0.52	1.14	0.75	0.81	0.91	0.63	0.81	0.52	0.6	0.89	0.44	1.17	0.93	1.2	0.59	0.75	0.73	0.83	0.74	0.99	0.25	0.78	0.52	1.04	0.67	0.76	0.99	0.74	0.92	0.9	0.53	0.54	0.61	0.82
teniposide	0.59	0.37	0.71	0.58	0.38	0.43	0.56	0.62	0.52	0.63	0.48	0.66	0.43	0.45	0.7	0.67	0.38	0.58	0.6	0.63	0.66	0.33	0.61	0.77	0.4	0.7	0.5	0.51	0.45	0.68	0.59	0.59	0.6	0.69	0.33	0.46	0.63	0.69	0.51	0.69	0.23	0.49	0.63	0.56	0.45	0.65	0.7	0.65	0.56
terazosin	1.03	0.62	0.75	0.93	0.61	0.67	0.95	0.98	0.79	0.85	0.88	0.97	0.51	0.71	1.51	0.61	0.74	0.88	0.87	0.75	0.84	0.52	0.79	0.83	0.63	0.72	0.74	0.72	0.68	0.8	0.66	0.65	0.75	0.97	0.5	0.42	0.93	0.77	0.81	0.89	0.37	0.75	0.75	0.72	0.67	0.82	0.69	0.89	0.81
terbinafine	0.81	0.54	0.57	0.85	0.64	0.67	0.91	0.72	0.73	0.84	0.87	0.8	0.62	0.66	0.88	0.66	0.72	0.8	0.89	0.85	0.71	0.87	0.72	0.72	0.68	0.6	0.7	0.71	0.75	0.9	0.99	0.76	0.76	0.84	0.9	0.34	0.84	0.66	0.7	0.91	0.6	0.74	0.83	0.86	0.83	0.77	0.73	0.82	0.86
terbutaline	1	0.83	0.5	0.89	0.94	0.91	0.72	0.58	1	0.97	0.91	1.15	0.81	1.07	0.76	0.65	0.77	0.81	0.91	0.8	0.62	0.86	0.53	0.68	0.86	0.55	1.08	1.01	0.86	0.67	0.77	0.71	0.74	0.81	0.99	0.3	0.86	0.6	0.97	0.68	0.7	0.95	0.77	0.91	1.16	0.52	0.59	0.63	0.88
terconazole	0.6	0.44	0.69	0.77	0.44	0.59	0.76	0.77	0.54	0.58	0.66	0.71	0.5	0.46	0.81	0.58	0.44	0.66	0.65	0.73	0.66	0.42	0.74	0.73	0.54	0.64	0.53	0.57	0.49	0.81	0.64	0.69	0.65	0.71	0.39	0.41	0.72	0.78	0.53	0.71	0.28	0.53	0.68	0.56	0.54	0.81	0.64	0.83	0.64
testosterone	0.97	0.69	0.52	0.78	0.77	0.82	0.74	0.63	1	0.97	0.86	1.04	0.61	0.76	0.82	0.66	0.71	1.03	1.05	0.94	0.67	0.63	0.52	0.93	0.76	0.56	0.84	1.04	0.77	0.77	0.94	0.73	0.89	0.83	0.74	0.28	0.83	0.62	0.92	0.8	0.53	1.05	0.95	0.93	0.96	0.6	0.63	0.66	0.96
tetrabenazine	1.08	0.7	0.6	0.92	0.78	0.8	0.88	0.84	0.96	0.98	1.04	0.93	0.65	0.78	1	0.66	0.65	0.98	0.97	0.81	0.73	0.59	0.59	0.76	0.8	0.58	0.85	0.94	0.81	0.77	0.85	0.69	0.79	0.83	0.73	0.28	0.9	0.63	1.09	0.82	0.48	1.03	0.88	0.96	0.9	0.65	0.63	0.71	0.86
tetracycline	0.84	0.47	0.6	0.71	0.47	0.5	0.55	0.6	0.71	0.78	0.64	0.85	0.58	0.64	0.77	0.65	0.45	0.85	0.78	0.65	0.6	0.49	0.55	0.76	0.53	0.63	0.65	0.69	0.54	0.7	0.65	0.69	0.65	0.82	0.48	0.27	0.83	0.6	0.6	0.83	0.33	0.65	0.65	0.74	0.63	0.62	0.66	0.61	0.8
tetrahydrobiopterin	1.05	0.91	0.52	0.86	1.04	1.08	0.74	0.6	1.27	1.16	0.99	0.97	0.82	1.07	0.82	0.64	1.04	0.89	0.9	0.85	0.77	0.67	0.51	0.65	0.87	0.55	1.17	1.04	1	0.63	0.82	0.77	0.84	0.79	0.85	0.29	0.81	0.59	1.05	0.77	0.66	1.16	0.82	1	1.12	0.62	0.6	0.63	0.85
thalidomide	1.02	0.76	0.51	0.81	0.82	0.89	0.77	0.74	1.09	1.01	0.89	1.03	0.72	0.85	0.76	0.6	0.89	0.96	1.13	0.88	0.72	0.72	0.56	0.8	0.77	0.53	0.98	1.24	0.94	0.8	0.93	0.79	0.87	0.85	0.85	0.29	0.92	0.62	1.03	0.86	0.59	1	0.82	0.92	0.98	0.66	0.69	0.6	1.08
theophylline	0.89	0.91	0.38	0.71	1.1	1.03	0.69	0.49	0.93	0.85	1.1	0.86	0.85	1.1	0.73	0.46	1.18	0.69	0.87	0.93	0.66	1.02	0.46	0.56	0.81	0.41	1	0.84	2	0.62	0.78	0.75	0.74	0.61	0.87	0.21	0.65	0.49	0.89	0.65	0.73	1.07	0.69	0.88	0.9	0.67	0.53	0.62	0.86
thiamine	1.19	0.82	0.57	0.92	0.86	0.85	0.78	0.66	1.13	1.06	0.85	1.05	0.75	0.87	0.84	0.68	0.87	0.86	0.95	0.94	0.71	0.56	0.57	0.84	0.9	0.58	1.07	1.02	0.8	0.87	0.8	0.79	0.83	0.87	0.82	0.35	0.92	0.71	1.11	0.91	0.61	0.89	1.03	0.92	1.07	0.63	0.66	0.63	0.85
thioridazine	0.75	0.54	0.48	0.77	0.59	0.61	0.67	0.77	0.73	0.74	0.8	0.83	0.63	0.65	0.93	0.67	0.62	0.73	1	1.01	0.87	0.75	0.72	0.77	0.6	0.66	0.68	0.78	0.71	0.87	1.4	0.77	1.08	0.81	0.74	0.38	0.82	0.75	0.71	1	0.41	0.92	0.88	0.89	0.85	0.68	0.73	0.9	1.05
thiotepa	0.55	0.75	0.26	0.47	0.72	0.66	0.42	0.36	0.67	0.62	0.53	0.56	0.83	0.78	0.4	0.39	0.82	0.44	0.5	0.56	0.42	0.8	0.32	0.38	0.7	0.31	0.74	0.69	0.79	0.39	0.56	0.49	0.57	0.46	0.77	0.18	0.48	0.33	0.65	0.45	0.75	0.63	0.53	0.6	0.66	0.31	0.35	0.32	0.5
thiothixene	0.7	0.58	0.54	0.7	0.55	0.7	0.61	0.76	0.69	0.73	0.74	0.82	0.55	0.53	0.86	0.64	0.51	0.76	0.84	0.78	0.76	0.49	0.77	0.71	0.66	0.71	0.57	0.62	0.57	0.73	1.18	0.73	0.93	0.79	0.55	0.39	0.84	0.89	0.7	0.88	0.34	0.77	0.82	0.77	0.6	0.69	0.75	0.83	0.85
tiagabine	0.82	0.69	0.56	0.71	0.56	0.67	0.89	0.85	0.69	0.73	0.77	0.84	0.62	0.63	0.84	0.72	0.56	0.77	0.81	0.85	0.77	0.56	0.69	0.76	0.76	0.63	0.6	0.65	0.59	0.75	1.08	0.82	0.86	1.03	0.6	0.39	1.06	0.72	0.64	0.97	0.4	0.62	0.81	0.71	0.67	0.72	0.83	0.8	0.75
ticlopidine	0.94	0.74	0.48	0.76	0.85	0.81	0.72	0.71	0.96	0.94	0.9	1.06	0.67	0.81	0.76	0.55	0.66	0.88	1.12	1.06	0.73	0.87	0.63	0.72	0.82	0.52	0.91	0.97	0.8	0.81	0.96	0.72	1.05	0.9	0.95	0.32	0.94	0.55	1.01	0.88	0.63	1.02	0.9	0.92	1.12	0.67	0.65	0.69	1.04
tiludronate	0.81	1.04	0.47	0.67	0.71	0.92	0.59	0.64	0.89	0.88	0.73	0.91	1.39	0.88	0.64	0.62	0.71	0.73	0.79	0.84	0.58	0.66	0.59	0.69	0.95	0.45	0.86	0.94	0.8	0.65	0.74	0.75	0.72	0.76	0.81	0.27	0.77	0.56	0.89	0.73	0.62	0.78	0.84	0.75	0.87	0.53	0.69	0.5	0.77
timolol	1.01	0.71	0.58	1.14	0.69	0.81	0.7	0.79	0.86	0.92	0.85	1.01	0.82	0.84	0.92	0.64	0.75	0.78	0.97	0.96	0.7	0.57	0.7	0.72	0.81	0.63	0.86	0.84	0.76	0.81	0.88	0.83	0.93	0.93	0.75	0.34	0.92	0.72	0.9	0.89	0.51	0.72	0.87	0.89	0.85	0.69	0.68	0.71	0.86
tinidazole	1.01	0.99	0.49	0.83	0.91	1.03	0.68	0.56	0.98	1.03	0.9	0.93	0.87	0.95	0.89	0.57	0.85	0.82	0.84	0.88	0.65	0.74	0.57	0.62	0.94	0.51	0.98	0.91	1.13	0.69	0.8	0.76	0.75	0.77	0.81	0.28	0.82	0.59	0.96	0.81	0.65	0.82	0.84	0.9	0.89	0.58	0.65	0.57	0.84
tiotropium	0.87	0.65	0.58	0.74	0.68	0.68	0.61	0.8	0.94	0.9	0.68	0.92	0.66	0.64	0.75	0.67	0.55	0.92	0.88	0.87	0.95	0.64	0.68	0.82	0.65	0.65	0.71	0.76	0.59	0.74	0.83	0.75	0.9	0.97	0.58	0.4	1.01	0.78	0.78	0.96	0.43	0.69	0.78	0.83	0.73	0.81	0.76	0.66	1.18
tipranavir	0.63	0.47	0.7	0.63	0.41	0.53	0.6	0.72	0.52	0.59	0.59	0.62	0.42	0.45	0.71	0.59	0.5	0.62	0.68	0.64	0.63	0.43	0.75	0.7	0.49	0.63	0.53	0.59	0.45	0.71	0.61	0.66	0.61	0.66	0.4	0.47	0.67	0.76	0.52	0.74	0.26	0.51	0.66	0.57	0.5	0.71	0.71	0.71	0.55
tirofiban	0.65	0.61	0.7	0.71	0.56	0.6	0.8	0.83	0.63	0.63	0.69	0.64	0.64	0.55	0.81	0.63	0.45	0.59	0.64	0.57	0.57	0.47	0.73	0.63	0.59	0.66	0.59	0.71	0.48	0.76	0.57	0.64	0.66	0.82	0.53	0.44	0.77	0.62	0.67	0.67	0.34	0.59	0.66	0.56	0.62	0.77	0.71	0.84	0.58
tizanidine	1	0.88	0.46	0.73	0.87	0.86	0.67	0.62	0.97	1.03	0.87	0.97	0.84	0.96	0.78	0.54	0.94	0.76	0.93	0.97	0.69	0.84	0.62	0.67	0.94	0.54	1.07	1	0.98	0.77	0.9	0.82	0.97	0.78	0.98	0.28	0.83	0.54	1.05	0.96	0.66	1.13	0.85	1.03	1.4	0.61	0.59	0.57	0.96
tobramycin	0.73	0.5	0.7	0.72	0.51	0.58	0.61	0.78	0.66	0.83	0.68	0.77	0.55	0.58	0.84	0.69	0.42	0.69	0.78	0.78	0.74	0.45	0.7	0.67	0.58	1.18	0.62	0.62	0.49	0.69	0.68	0.7	0.78	0.88	0.46	0.4	0.79	0.69	0.6	0.8	0.34	0.63	0.73	0.67	0.57	0.69	0.73	0.65	0.71
tolazamide	0.87	0.82	0.59	0.81	0.71	0.83	0.79	0.77	0.78	0.83	0.93	0.99	0.69	0.67	0.83	0.6	0.71	0.79	0.94	0.81	0.75	0.71	0.79	0.76	0.78	0.61	0.87	0.92	0.72	0.74	0.82	0.8	0.86	1.01	0.77	0.35	1.05	0.79	0.87	0.8	0.48	0.77	0.75	0.74	0.8	0.69	0.89	0.85	0.82
tolcapone	0.71	0.41	0.67	0.73	0.42	0.49	0.6	0.68	0.59	0.64	0.6	0.69	0.43	0.49	0.76	0.55	0.39	0.66	0.69	0.59	0.56	0.37	0.64	0.68	0.47	0.61	0.54	0.56	0.45	0.71	0.53	0.6	0.51	0.71	0.35	0.4	0.7	0.63	0.51	0.69	0.26	0.58	0.57	0.69	0.53	0.66	0.67	0.65	0.71
tolmetin	0.97	1.02	0.53	0.85	0.85	0.92	0.74	0.7	1.01	0.94	0.9	1.24	0.71	0.74	0.82	0.7	0.69	1.01	0.97	0.95	0.82	0.67	0.65	0.76	0.95	0.57	0.85	0.94	0.73	0.82	0.88	0.84	0.85	1.06	0.74	0.3	1.12	0.66	0.92	1	0.56	0.94	0.95	0.86	0.94	0.73	0.74	0.77	0.93
tolterodine	0.72	0.59	0.45	0.72	0.65	0.61	0.66	0.57	0.72	0.75	0.65	0.78	0.73	0.68	0.68	0.69	0.63	0.72	0.82	0.85	0.75	0.65	0.67	0.72	0.6	0.57	0.83	0.84	0.62	0.73	1.15	0.77	0.92	0.75	0.7	0.38	0.8	0.7	0.69	0.83	0.51	0.72	0.87	0.94	0.77	0.57	0.69	0.62	0.76
topiramate	0.93	0.75	0.53	0.79	0.71	0.91	0.6	0.67	0.95	0.99	0.82	0.91	0.93	0.85	0.85	0.65	0.83	0.79	0.94	1.06	0.7	0.65	0.66	0.81	0.75	0.59	0.93	0.91	0.87	0.68	0.89	0.79	0.92	0.82	0.66	0.38	0.84	0.64	0.8	0.75	0.57	0.8	0.97	0.85	0.79	0.64	0.65	0.61	0.81
topotecan	0.9	0.49	0.66	0.84	0.52	0.66	0.79	0.79	0.69	0.79	0.81	0.76	0.5	0.6	0.92	0.55	0.51	0.84	0.81	0.58	0.74	0.41	0.67	0.78	0.57	0.69	0.64	0.67	0.56	0.76	0.64	0.68	0.68	0.83	0.46	0.34	0.87	0.65	0.73	0.77	0.34	0.76	0.68	0.88	0.58	0.83	0.67	0.7	0.8
torasemide	0.91	0.7	0.57	0.86	0.61	0.78	0.73	0.71	0.73	0.81	0.83	0.85	0.7	0.7	0.79	0.67	0.66	0.7	0.93	0.87	0.75	0.58	0.71	0.72	0.69	0.68	0.85	0.77	0.71	0.75	0.85	0.83	0.85	0.81	0.62	0.32	0.82	0.74	0.75	0.78	0.44	0.8	0.8	0.78	0.85	0.63	0.81	0.69	0.77
toremifene	0.7	0.52	0.52	0.72	0.66	0.59	0.63	0.67	0.66	0.66	0.67	0.82	0.5	0.59	0.7	0.67	0.48	0.73	0.83	0.9	0.77	0.57	0.73	0.77	0.57	0.64	0.66	0.8	0.55	0.95	0.94	0.89	0.95	0.75	0.63	0.39	0.8	0.71	0.74	0.81	0.35	0.72	0.78	0.77	0.79	0.69	0.78	0.67	0.72
tramadol	0.84	0.81	0.52	0.79	0.92	0.88	0.65	0.66	0.96	0.97	0.85	0.92	0.84	0.87	0.7	0.64	0.8	0.79	0.91	0.9	0.67	0.83	0.7	0.71	0.8	0.53	0.91	0.93	0.83	0.73	0.98	0.78	0.96	0.83	0.86	0.3	0.87	0.64	1.02	0.81	0.58	0.91	0.82	0.95	0.91	0.62	0.65	0.69	0.85
trandolapril	0.73	0.74	0.62	0.72	0.53	0.65	0.76	0.8	0.73	0.7	0.69	0.76	0.66	0.59	0.87	0.68	0.55	0.84	0.88	0.77	0.77	0.61	0.82	0.86	0.75	0.73	0.66	0.69	0.67	0.81	0.71	0.82	0.74	0.82	0.67	0.39	0.86	0.86	0.65	0.82	0.35	0.68	0.72	0.71	0.66	0.74	0.86	0.85	0.73
tranexamic_acid	0.7	1.12	0.36	0.66	1.17	1.09	0.62	0.46	0.9	0.8	0.82	0.77	1.04	0.95	0.6	0.54	0.98	0.66	0.76	0.73	0.53	1.19	0.45	0.53	1.11	0.4	0.91	0.88	0.92	0.54	0.7	0.69	0.8	0.72	1.17	0.18	0.79	0.51	0.94	0.63	0.87	0.91	0.73	0.81	0.96	0.47	0.58	0.51	0.71
travoprost	0.77	0.89	0.34	0.64	1.01	0.93	0.64	0.45	0.95	0.78	0.91	0.91	0.86	1.04	0.59	0.42	1.12	0.62	0.66	0.76	0.69	0.93	0.47	0.51	0.87	0.38	0.9	1.02	1.13	0.52	0.68	0.72	0.7	0.66	1.01	0.23	0.72	0.51	1.02	0.57	0.85	1	0.76	0.73	0.84	0.42	0.48	0.49	0.7
trazodone	0.79	0.62	0.71	0.82	0.61	0.73	0.9	0.9	0.66	0.76	0.85	0.81	0.61	0.58	1.06	0.71	0.74	0.79	0.94	0.86	0.77	0.7	0.76	0.8	0.69	0.66	0.69	0.76	0.69	0.96	0.82	0.8	0.78	0.91	0.68	0.38	0.88	0.75	0.71	0.87	0.39	0.7	0.8	0.78	0.74	0.86	0.72	1.25	0.83
treprostinil	0.83	0.56	0.67	0.88	0.66	0.62	0.79	0.77	0.8	0.85	0.83	0.75	0.55	0.69	0.83	0.71	0.58	0.77	0.86	0.66	0.7	0.54	0.65	0.69	0.65	0.65	0.67	0.68	0.6	0.76	0.75	0.73	0.7	0.79	0.53	0.4	0.79	0.68	0.71	0.78	0.38	0.83	0.72	0.78	0.7	0.7	0.67	0.76	0.72
triamcinolone	0.94	0.62	0.62	0.77	0.61	0.76	0.69	0.68	0.89	0.95	0.77	0.97	0.6	0.79	0.82	0.72	0.58	1.27	0.91	0.73	0.66	0.56	0.57	0.94	0.66	0.66	0.79	0.81	0.66	0.73	0.68	0.75	0.75	0.9	0.57	0.37	0.9	0.66	0.84	0.8	0.41	0.8	0.74	0.87	0.76	0.71	0.68	0.61	0.83
triamterene	1.1	0.72	0.53	0.81	0.86	0.86	0.76	0.67	1.05	1.03	0.92	1.25	0.7	0.98	0.93	0.6	0.92	0.94	0.98	0.81	0.82	0.63	0.5	0.74	0.75	0.59	1.1	0.86	0.93	0.73	0.7	0.86	0.89	0.88	0.69	0.35	0.89	0.62	0.92	0.79	0.57	0.96	0.83	0.92	0.9	0.57	0.62	0.56	0.99
triazolam	0.81	0.69	0.51	0.72	0.65	0.78	0.59	0.61	0.81	0.81	0.7	0.97	0.63	0.77	0.84	0.65	0.71	0.81	0.97	1.98	0.7	0.63	0.61	0.8	0.65	0.56	0.83	0.94	0.91	0.68	0.97	0.83	1.03	0.79	0.65	0.32	0.82	0.61	0.78	0.94	0.46	0.76	0.9	0.93	0.86	0.78	0.71	0.62	0.91
trifluoperazine	0.72	0.46	0.55	0.77	0.56	0.59	0.67	0.75	0.69	0.72	0.77	0.75	0.53	0.58	0.91	0.65	0.56	0.72	0.94	0.94	0.8	0.56	0.72	0.72	0.56	0.68	0.62	0.65	0.64	0.81	1.32	0.7	1.08	0.81	0.65	0.41	0.8	0.75	0.67	0.96	0.37	0.87	0.8	0.86	0.71	0.69	0.76	0.91	0.92
trihexyphenidyl	0.72	0.64	0.5	0.73	0.66	0.68	0.64	0.71	0.73	0.83	0.69	0.82	0.78	0.73	0.73	0.66	0.69	0.79	0.93	0.98	0.88	0.72	0.65	0.79	0.69	0.62	0.75	0.8	0.75	0.74	1.19	0.8	1.06	0.87	0.76	0.35	0.91	0.73	0.82	0.96	0.48	0.77	0.91	0.86	0.82	0.65	0.76	0.78	0.84
trimethoprim	1.02	0.78	0.57	0.83	0.75	0.82	0.69	0.71	1.05	1.16	0.76	1.18	0.74	0.93	0.8	0.74	0.71	0.85	0.96	0.98	0.73	0.62	0.58	0.75	0.79	0.66	1.04	1.02	0.8	0.88	0.77	0.78	0.83	0.92	0.73	0.39	0.93	0.74	1.01	0.94	0.52	0.86	0.97	0.91	1.01	0.7	0.71	0.68	0.92
trimetrexate	0.84	0.56	0.69	0.8	0.64	0.64	0.86	0.88	0.81	0.84	0.79	1.01	0.55	0.74	0.98	0.74	0.73	0.84	0.89	0.89	0.77	0.53	0.68	0.78	0.67	0.7	0.85	0.77	0.72	0.81	0.67	0.66	0.7	1.04	0.55	0.42	0.96	0.74	0.68	0.92	0.38	0.69	0.78	0.75	0.74	0.76	0.71	0.78	0.77
troglitazone	0.74	0.54	0.83	0.83	0.66	0.63	0.94	0.86	0.76	0.71	0.74	0.78	0.49	0.57	1.08	0.63	0.55	0.73	0.82	0.82	0.71	0.53	0.74	0.79	0.57	0.68	0.68	0.68	0.66	0.91	0.74	0.68	0.74	0.95	0.53	0.41	0.87	0.8	0.64	0.86	0.33	0.67	0.73	0.73	0.7	0.83	0.72	1	0.84
tropicamide	0.95	0.82	0.55	0.81	0.79	0.82	0.72	0.77	0.94	0.97	0.81	1.03	0.73	0.88	0.88	0.67	0.72	0.94	1.05	1.02	0.76	0.69	0.75	0.82	0.74	0.61	0.89	0.95	0.78	0.79	0.89	0.85	0.94	0.95	0.75	0.36	1.02	0.81	1	0.85	0.5	0.82	0.91	0.9	1	0.68	0.77	0.74	0.91
trovafloxacin	0.85	0.59	0.57	0.75	0.56	0.65	0.67	0.7	0.73	0.72	0.76	0.89	0.56	0.66	0.8	0.63	0.57	0.85	0.78	0.86	0.87	0.46	0.7	0.76	0.62	0.7	0.68	0.74	0.74	0.77	0.74	0.82	0.82	0.83	0.47	0.38	0.76	0.73	0.74	0.79	0.35	0.71	0.77	0.76	0.63	0.74	0.73	0.61	0.87
ursodeoxycholic_acid	0.88	0.53	0.68	0.81	0.56	0.58	0.99	0.84	0.8	0.82	0.82	0.77	0.53	0.7	0.93	0.62	0.52	0.86	0.84	0.65	0.74	0.49	0.62	0.94	0.65	0.65	0.72	0.84	0.59	0.79	0.7	0.72	0.68	0.86	0.55	0.38	0.85	0.7	0.67	0.85	0.39	0.74	0.74	0.82	0.67	0.7	0.64	0.69	0.77
valdecoxib	0.87	0.9	0.37	0.73	0.94	0.92	0.75	0.56	0.92	0.91	0.97	0.8	0.8	0.88	0.66	0.49	0.96	0.71	0.87	0.87	0.58	1.16	0.53	0.57	0.97	0.41	1.01	0.86	0.99	0.61	0.93	0.69	0.93	0.73	1.3	0.24	0.78	0.5	0.94	0.77	0.77	0.99	0.74	0.89	1.01	0.49	0.53	0.59	0.85
valganciclovir	1.05	0.59	0.67	0.8	0.62	0.7	0.86	0.76	0.91	1.02	0.83	0.97	0.62	0.76	0.9	0.74	0.71	0.81	0.86	0.78	0.73	0.52	0.71	0.69	0.68	0.69	0.74	0.73	0.75	0.82	0.8	0.73	0.8	0.89	0.55	0.39	0.9	0.7	0.72	0.85	0.42	0.69	0.85	0.85	0.73	0.74	0.74	0.76	0.79
valproic_acid	0.62	1.04	0.29	0.57	0.81	0.84	0.63	0.44	0.85	0.67	0.66	0.72	0.99	0.87	0.49	0.48	0.91	0.5	0.58	0.62	0.48	0.78	0.43	0.45	0.88	0.32	0.89	0.8	0.85	0.48	0.61	0.53	0.65	0.61	0.84	0.24	0.68	0.47	0.76	0.52	0.89	0.69	0.77	0.64	0.75	0.36	0.49	0.38	0.63
valsartan	0.76	0.6	0.58	0.73	0.46	0.58	0.62	0.65	0.63	0.67	0.65	0.7	0.55	0.54	0.72	0.71	0.47	0.79	0.76	0.74	0.66	0.41	0.67	0.72	0.6	0.62	0.58	0.61	0.55	0.75	0.6	0.71	0.63	0.81	0.45	0.37	0.82	0.74	0.53	0.8	0.34	0.55	0.73	0.67	0.51	0.74	0.77	0.71	0.69
vardenafil	0.72	0.53	0.45	0.62	0.56	0.64	0.54	0.78	0.67	0.82	0.69	0.83	0.52	0.62	0.79	0.66	0.56	0.73	0.89	0.87	0.75	0.55	0.61	0.76	0.59	0.66	0.65	0.8	0.68	0.8	0.94	0.79	0.86	0.74	0.55	0.35	0.76	0.7	0.66	0.88	0.36	0.86	0.92	0.81	0.65	0.65	0.71	0.7	0.76
varenicline	0.97	0.59	0.66	0.84	0.69	0.65	0.75	0.82	0.76	0.8	0.79	0.84	0.56	0.71	0.97	0.58	0.67	0.77	0.84	0.8	0.68	0.52	0.68	0.75	0.62	0.74	0.87	0.67	0.74	0.83	0.69	0.66	0.74	0.84	0.51	0.39	0.82	0.74	0.69	0.82	0.36	0.69	0.8	0.74	0.67	0.75	0.69	0.72	0.9
vecuronium	0.72	0.37	0.68	0.71	0.41	0.48	0.66	0.86	0.56	0.6	0.63	0.67	0.38	0.44	0.78	0.49	0.41	0.85	0.78	0.59	0.59	0.49	0.8	0.74	0.48	0.64	0.47	0.54	0.47	0.74	0.65	0.66	0.62	0.75	0.41	0.38	0.73	0.7	0.55	0.68	0.26	0.62	0.65	0.62	0.52	0.88	0.59	0.78	0.71
venlafaxine	0.85	0.77	0.49	0.78	0.95	0.81	0.67	0.59	1	0.9	0.73	0.98	0.8	0.87	0.74	0.64	0.72	0.79	0.88	1.02	0.82	0.75	0.64	0.7	0.75	0.56	0.9	1.1	0.75	0.83	1.05	0.8	0.92	0.85	0.88	0.35	0.86	0.65	0.94	0.85	0.54	0.97	0.87	0.96	1	0.67	0.66	0.62	0.8
verapamil	0.63	0.53	0.69	0.66	0.58	0.57	0.93	0.78	0.6	0.67	0.62	0.7	0.52	0.63	0.85	0.66	0.48	0.68	0.7	0.72	0.65	0.48	0.72	0.7	0.57	0.63	0.57	0.7	0.49	0.68	0.69	0.71	0.64	0.81	0.5	0.43	0.78	0.72	0.63	0.82	0.4	0.53	0.79	0.66	0.57	0.82	0.78	0.88	0.65
verteporfin	0.94	0.65	0.59	0.82	0.68	0.74	0.86	0.81	0.85	0.84	0.86	0.85	0.61	0.71	0.87	0.67	0.67	0.73	0.96	0.71	0.68	0.61	0.71	0.67	0.73	0.68	0.8	0.77	0.72	0.83	0.82	0.68	0.86	0.95	0.7	0.36	0.94	0.73	0.74	0.8	0.46	0.75	0.69	0.85	0.77	0.71	0.67	0.85	0.82
vigabatrin	0.61	1.2	0.3	0.58	0.97	0.9	0.62	0.39	0.79	0.72	0.67	0.67	0.95	0.88	0.54	0.48	0.92	0.54	0.62	0.62	0.49	0.92	0.5	0.45	1.16	0.34	0.84	0.78	0.88	0.45	0.55	0.68	0.66	0.6	1.12	0.21	0.64	0.47	0.87	0.51	0.98	0.79	0.72	0.66	0.78	0.41	0.51	0.47	0.58
vincristine	0.53	0.31	0.57	0.5	0.33	0.38	0.46	0.57	0.47	0.52	0.46	0.48	0.33	0.36	0.61	0.49	0.35	0.53	0.56	0.46	0.5	0.32	0.56	0.63	0.34	0.65	0.39	0.44	0.35	0.58	0.43	0.51	0.52	0.62	0.29	0.4	0.58	0.63	0.39	0.62	0.18	0.41	0.48	0.44	0.4	0.73	0.58	0.56	0.47
vinorelbine	0.54	0.33	0.61	0.5	0.31	0.38	0.49	0.59	0.5	0.5	0.48	0.5	0.33	0.39	0.61	0.52	0.32	0.61	0.56	0.51	0.49	0.34	0.57	0.61	0.36	0.6	0.4	0.46	0.37	0.64	0.46	0.51	0.47	0.59	0.31	0.43	0.61	0.62	0.39	0.7	0.19	0.43	0.49	0.49	0.43	0.77	0.59	0.56	0.5
vitamin_a	0.81	0.57	0.57	0.72	0.62	0.6	1.3	0.77	0.69	0.72	0.78	0.74	0.59	0.59	0.82	0.55	0.57	0.7	0.77	0.61	0.69	0.46	0.62	0.68	0.68	0.57	0.67	0.68	0.59	0.74	0.66	0.59	0.62	0.89	0.65	0.33	0.86	0.68	0.7	0.72	0.6	0.71	0.66	0.69	0.72	0.66	0.6	0.72	0.69
voriconazole	0.77	0.69	0.51	0.72	0.62	0.72	0.63	0.77	0.79	0.9	0.76	0.9	0.79	0.76	0.81	0.68	0.63	0.84	0.89	1.04	0.85	0.58	0.72	0.87	0.7	0.63	0.82	0.84	0.73	0.76	0.89	0.85	0.98	0.81	0.63	0.37	0.83	0.72	0.81	0.85	0.43	0.82	1.01	0.76	0.77	0.69	0.78	0.6	0.9
warfarin	0.96	0.68	0.51	0.82	0.7	0.76	0.63	0.72	0.97	0.96	0.87	0.96	0.73	0.81	0.94	0.68	0.83	0.91	1.06	1.02	0.81	0.68	0.68	0.85	0.63	0.6	1.02	0.94	0.82	0.9	0.99	0.84	1.08	0.87	0.66	0.37	0.9	0.73	0.88	0.92	0.47	0.86	0.86	0.87	0.86	0.67	0.79	0.68	0.96
zafirlukast	0.61	0.45	0.68	0.69	0.43	0.5	0.66	0.66	0.53	0.58	0.65	0.62	0.38	0.45	0.75	0.52	0.41	0.63	0.69	0.63	0.56	0.42	0.73	0.66	0.43	0.61	0.51	0.56	0.45	0.71	0.57	0.56	0.55	0.7	0.4	0.45	0.71	0.75	0.5	0.83	0.25	0.59	0.6	0.61	0.53	0.85	0.64	0.77	0.58
zaleplon	1.08	0.71	0.57	0.8	0.71	0.81	0.79	0.81	0.95	1.04	0.91	0.98	0.61	0.72	0.93	0.65	0.75	0.91	1.01	0.95	0.85	0.57	0.63	0.78	0.69	0.66	0.85	0.94	0.81	0.92	0.84	0.79	0.8	0.87	0.63	0.37	0.87	0.64	0.93	0.99	0.47	0.9	1	0.96	0.81	0.68	0.71	0.71	0.91
zanamivir	0.84	0.74	0.53	0.84	0.71	0.79	0.58	0.57	0.82	0.89	0.71	0.86	0.83	0.88	0.79	0.82	0.67	0.79	0.79	0.79	0.76	0.66	0.66	0.66	0.75	0.64	0.89	0.82	0.71	0.65	0.77	0.85	0.78	0.76	0.63	0.38	0.8	0.68	0.74	0.7	0.47	0.73	0.91	0.94	0.83	0.56	0.77	0.52	0.73
zidovudine	1.1	0.83	0.52	0.92	0.94	0.95	0.8	0.77	1.65	1.17	1.08	1.11	0.76	0.89	0.85	0.64	0.88	0.86	0.92	0.95	0.83	0.78	0.58	0.75	0.79	0.58	1.08	1.32	0.9	0.81	0.81	0.79	0.86	0.92	0.85	0.34	0.99	0.68	1.12	0.86	0.59	1.09	0.9	0.96	1.15	0.62	0.68	0.63	0.89
ziprasidone	0.81	0.81	0.51	0.76	0.69	0.76	0.64	0.76	0.79	0.82	0.85	0.93	0.64	0.67	0.82	0.77	0.68	0.83	0.96	0.91	0.73	0.6	0.74	0.82	0.76	0.63	0.74	0.82	0.7	0.83	1.36	0.8	1.11	0.9	0.65	0.38	0.94	0.71	0.71	0.87	0.42	0.84	0.84	0.82	0.79	0.68	0.79	0.64	0.8
zolmitriptan	0.94	0.67	0.55	0.87	0.79	0.79	0.83	0.86	0.98	0.88	1	1	0.67	0.74	0.86	0.69	0.76	0.89	1.08	0.87	0.75	0.72	0.73	0.81	0.79	0.68	0.9	1.03	0.8	0.82	1.16	0.83	0.91	0.88	0.78	0.35	0.9	0.7	0.98	0.82	0.52	1.1	0.88	0.9	1.07	0.72	0.7	0.82	0.93
zolpidem	1.06	0.66	0.53	0.8	0.73	0.88	0.68	0.69	0.84	0.93	1.1	0.9	0.71	0.78	0.8	0.62	0.79	0.88	0.93	0.99	0.86	0.66	0.65	0.77	0.73	0.58	0.88	0.88	0.93	0.82	0.96	0.89	1.05	0.81	0.73	0.32	0.89	0.68	0.84	0.96	0.47	0.9	0.9	0.9	0.84	0.67	0.7	0.67	0.98
zonisamide	0.89	1.04	0.43	0.84	0.99	1.23	0.65	0.58	1.01	1.04	1.04	0.83	0.86	0.92	0.76	0.51	1.01	0.86	1.03	0.91	0.58	0.91	0.66	0.69	0.94	0.47	1.06	0.94	1.05	0.67	0.88	0.75	0.88	0.81	1.07	0.28	0.86	0.56	1.05	0.75	0.74	1.01	0.83	1.04	0.98	0.49	0.62	0.65	0.91
zopiclone	0.83	0.63	0.57	0.78	0.68	0.71	0.61	0.78	0.87	0.81	0.76	1.13	0.71	0.84	0.92	0.64	0.68	0.75	0.97	1.01	0.82	0.55	0.76	0.78	0.65	0.64	0.83	0.76	0.84	0.81	1	0.81	0.96	0.82	0.54	0.32	0.82	0.72	0.83	0.98	0.4	0.77	0.84	0.8	0.76	0.76	0.77	0.74	0.89
[truncated: 678 more columns]
