# Supplementary material for: Optimizing drug–target interaction prediction based on random walk on heterogeneous networks
Source: J Cheminform. 2015 Aug 19;7:40. doi: 10.1186/s13321-015-0089-z (PMC4540752; doi:10.1186/s13321-015-0089-z)
Supplement: Additional file 3: — Predictions Results. [file 13321_2015_89_MOESM3_ESM.xlsx]

## Sheet: 684_drugs_predict
RWR with Eta = 0.01 with ECFP6 Fingerprints
Eta	Top 10	Top 20	Top50	Top100	Top200	Top500	Top1000
0.01	0.284164	0.361187	0.381269	0.416433	0.455906	0.490994	0.572632
0.1	0.280702	0.356725	0.372807	0.404971	0.444444	0.480994	0.552632
0.2	0.280702	0.356725	0.372807	0.404971	0.444444	0.480994	0.552632
0.3	0.280702	0.356725	0.372807	0.404971	0.444444	0.480994	0.552632
0.4	0.280702	0.356725	0.372807	0.404971	0.444444	0.480994	0.552632
0.5	0.280702	0.356725	0.372807	0.404971	0.444444	0.480994	0.552632
0.6	0.280702	0.356725	0.372807	0.404971	0.444444	0.480994	0.552632
0.7	0.280702	0.356725	0.372807	0.404971	0.444444	0.480994	0.552632
0.8	0.280703	0.356725	0.372807	0.404971	0.444444	0.480994	0.552632
0.9	0.280703	0.356725	0.372807	0.404971	0.444444	0.480994	0.552632
1	0	0	0.00146199	0.0701754	0.219298	0.324561	0.440059
random(eta = 0.01)	0.00146199	0.00292398	0.0102339	0.0204678	0.0467836	0.138889	0.266082

## Sheet: 684_drug_AUC_Metrics
RWR with Eta = 0.01 with ECFP6 Fingerprints and AUC Metrics
AUAC	AUC	BDR	EFC	AUCTOP(10%)	fingerprint	Eta
0.702581	0.994599	0.447268	4.75884	0.607183	ECFP	0.01
0.702581	0.994599	0.447268	4.75884	0.607183	MACCS	0.01
0.702581	0.994599	0.447268	4.75884	0.607183	PHFP	0.01
0.702581	0.994599	0.447268	4.75884	0.607183	ROCS	0.01
0.70139	0.994599	0.445684	4.74277	0.605583	ECFP	0.9
0.701395	0.994599	0.445684	4.74277	0.605583	MACCS	0.9
0.701381	0.994599	0.445684	4.74277	0.605583	PHFP	0.9
0.7014	0.994599	0.445684	4.74277	0.605583	ROCS	0.9
0.701694	0.994599	0.445684	4.74277	0.605583	ECFP	0.8
0.7017	0.994599	0.445684	4.74277	0.605583	MACCS	0.8
0.701685	0.994599	0.445684	4.74277	0.605583	PHFP	0.8
0.701703	0.994599	0.445684	4.74277	0.605583	ROCS	0.8
0.701988	0.994599	0.445685	4.74277	0.605583	ECFP	0.7
0.701989	0.994599	0.445685	4.74277	0.605583	MACCS	0.7
0.701983	0.994599	0.445685	4.74277	0.605583	PHFP	0.7
0.701991	0.994599	0.445685	4.74277	0.605583	ROCS	0.7
0.702193	0.994599	0.445697	4.74277	0.605583	ECFP	0.6
0.702193	0.994599	0.445697	4.74277	0.605583	MACCS	0.6
0.702191	0.994599	0.445697	4.74277	0.605583	PHFP	0.6
0.702194	0.994599	0.445697	4.74277	0.605583	ROCS	0.6
0.702315	0.994599	0.445744	4.74277	0.605583	ECFP	0.5
0.702316	0.994599	0.445744	4.74277	0.605583	MACCS	0.5
0.702315	0.994599	0.445744	4.74277	0.605583	PHFP	0.5
0.702316	0.994599	0.445744	4.74277	0.605583	ROCS	0.5
0.702348	0.994599	0.445773	4.74277	0.605583	ECFP	0.4
0.702348	0.994599	0.445773	4.74277	0.605583	MACCS	0.4
0.702349	0.994599	0.445774	4.74277	0.605583	PHFP	0.4
0.702348	0.994599	0.445773	4.74277	0.605583	ROCS	0.4
0.702355	0.994599	0.445781	4.74277	0.605583	ECFP	0.3
0.702355	0.994599	0.445781	4.74277	0.605583	MACCS	0.3
0.702356	0.994599	0.445782	4.74277	0.605583	PHFP	0.3
0.702355	0.994599	0.445781	4.74277	0.605583	ROCS	0.3
0.702356	0.994599	0.445782	4.74277	0.605583	ECFP	0.2
0.702356	0.994599	0.445782	4.74277	0.605583	MACCS	0.2
0.702356	0.994599	0.445783	4.74277	0.605583	PHFP	0.2
0.702356	0.994599	0.445782	4.74277	0.605583	ROCS	0.2
0.702362	0.994599	0.44579	4.74277	0.605583	ECFP	0.1
0.702362	0.994599	0.44579	4.74277	0.605583	MACCS	0.1
0.702362	0.994599	0.44579	4.74277	0.605583	PHFP	0.1
0.702362	0.994599	0.44579	4.74277	0.605583	ROCS	0.1
0.5	0.5	0.14184	1	0.5	ECFP	1
0.5	0.5	0.14184	1	0.5	MACCS	1
0.5	0.5	0.14184	1	0.5	PHFP	1
0.5	0.5	0.14184	1	0.5	ROCS	1

## Sheet: 684_wd_wt_predict
wd and wt results for 684 drug predict
wd	wt	AUAC	AUC	bedroc	EF	AUC 10%	Top10	Top 25	Top 50	Top 100	Top 200	Top500	Top1000
0.9	0.1	0.697719	0.994031	0.446319	4.77492	0.606885	0.26462	0.350877	0.380117	0.413743	0.444444	0.479532	0.554094
0.8	0.2	0.700118	0.994599	0.447546	4.75884	0.607772	0.269006	0.353801	0.377193	0.413743	0.445906	0.480994	0.554094
0.7	0.3	0.701391	0.994599	0.447144	4.75884	0.607381	0.27193	0.355263	0.374269	0.409357	0.445906	0.480994	0.552632
0.6	0.4	0.702108	0.994599	0.447307	4.75884	0.60733	0.280702	0.358187	0.374269	0.409357	0.445906	0.482456	0.552632
0.5	0.5	0.702581	0.994599	0.447268	4.75884	0.607183	0.282164	0.358187	0.374269	0.406433	0.445906	0.480994	0.552632
0.4	0.6	0.702886	0.998294	0.444532	4.75884	0.603812	0.283626	0.352339	0.372807	0.406433	0.442983	0.480994	0.554094
0.3	0.7	0.702886	0.998294	0.444532	4.75884	0.603812	0.283626	0.352339	0.372807	0.406433	0.442983	0.480994	0.554094
0.2	0.8	0.702159	0.998579	0.441415	4.71061	0.600126	0.282164	0.347953	0.369883	0.404971	0.435673	0.47807	0.554094
0.1	0.9	0.6997	0.998863	0.43512	4.59807	0.592878	0.270468	0.343567	0.365497	0.402047	0.429825	0.469298	0.554094
0	1	0.684169	0.998863	0.408896	4.32476	0.566345	0.254386	0.321637	0.340643	0.377193	0.406433	0.444444	0.527778

## Sheet: ChEMBL(1 and 10 uM)
10 uM ChEMBL Dataset
wd	wt	AUAC	AUC	bedroc	EF	AUC 10%	Top10	Top 25	Top 50	Top 100	Top 200
1	0	0.551112	0.553178	0.401106	4.4182	0.433787	0.227	0.291	0.353	0.427	0.434
0.9	0.1	0.571821	0.572143	0.412896	4.60927	0.434196	0.234	0.313	0.382	0.441	0.453
0.8	0.2	0.599071	0.59947	0.412164	4.61487	0.433803	0.238	0.308	0.373	0.436	0.454
0.7	0.3	0.615422	0.61587	0.408603	4.61377	0.430965	0.239	0.299	0.363	0.432	0.454
0.6	0.4	0.625869	0.626348	0.404529	4.61125	0.427101	0.233	0.297	0.349	0.427	0.451
0.5	0.5	0.632673	0.633173	0.399889	4.56951	0.422149	0.233	0.297	0.348	0.417	0.446
0.4	0.6	0.636744	0.637257	0.393257	4.51237	0.415237	0.227	0.291	0.343	0.401	0.44
0.3	0.7	0.638226	0.638744	0.383011	4.44366	0.404016	0.225	0.287	0.338	0.386	0.427
0.2	0.8	0.635549	0.636062	0.365113	4.21456	0.381624	0.218	0.285	0.329	0.366	0.397
0.1	0.9	0.623831	0.624314	0.342512	3.83292	0.356908	0.203	0.272	0.319	0.348	0.366
0	1	0.583645	0.584032	0.31428	3.42394	0.327236	0.181	0.256	0.306	0.326	0.331
1 uM ChEMBL Dataset
wd	wt	AUAC	AUC	bedroc	EF	AUC 10%	Top10	Top 25	Top 50	Top 100	Top 200
1	0	0.777061	0.777452	0.541588	1.15972	0.616345	0.233	0.458	0.536	0.5646	0.5739
0.9	0.1	0.795971	0.796557	0.621779	6.95903	0.641883	0.258	0.499	0.621	0.6511	0.686
0.8	0.2	0.805196	0.805798	0.621863	6.95903	0.641991	0.265	0.509	0.6	0.654	0.686
0.7	0.3	0.81341	0.814027	0.618218	6.95903	0.638976	0.269	0.509	0.595	0.654	0.686
0.6	0.4	0.819702	0.820331	0.61467	6.95903	0.634538	0.269	0.509	0.591	0.651	0.677
0.5	0.5	0.823825	0.824463	0.611939	6.86644	0.63143	0.271	0.518	0.598	0.634	0.677
0.4	0.6	0.826206	0.826849	0.609047	6.86644	0.629305	0.274	0.511	0.597	0.63	0.677
0.3	0.7	0.827291	0.827938	0.604652	6.86644	0.623539	0.277	0.499	0.598	0.626	0.67
0.2	0.8	0.826233	0.82688	0.59796	6.63496	0.613535	0.272	0.5	0.598	0.626	0.654
0.1	0.9	0.820413	0.821056	0.592864	6.54898	0.608588	0.274	0.466	0.542	0.575	0.602
0	1	0.811029	0.811661	0.591997	6.54898	0.608688	0.261	0.469	0.603	0.626	0.645
